# Supplementary material for: Prediction of antibiotic resistance in Escherichia coli from large-scale pan-genome data
Source: PLoS Comput Biol. 2018 Dec 14;14(12):e1006258. doi: 10.1371/journal.pcbi.1006258 (PMC6310291; doi:10.1371/journal.pcbi.1006258)
Supplement: S1 Table — (CSV) [file pcbi.1006258.s010.csv]

ENA.Accession.Number	Isolate	Lane.accession	Sequecning Status	Year	CTZ	CTX	AMP	AMX	AMC	TZP	CXM	CET	GEN	TBM	TMP	CIP
ERS356929	11657_5#10	ERR434268	Previously sequenced	2010	S	S	S		S	S	S	I	S	S	S	S
ERS356935	11657_5#11	ERR434269	Previously sequenced	2010	S	S	R		R	S	S	I	S	S	R	R
ERS356938	11657_5#12	ERR434270	Previously sequenced	2010	S	S	S		S	S	S	S	S	S	S	S
ERS356941	11657_5#13	ERR434271	Previously sequenced	2010	S	S	R		R	S	S	I	S	S	S	R
ERS356967	11657_5#14	ERR434272	Previously sequenced	2010	S	S	R		S	S	S	S	S	S	R	S
ERS356984	11657_5#15	ERR434273	Previously sequenced	2011	S	S	S		S	S	S	S	S	S	S	S
ERS356995	11657_5#16	ERR434274	Previously sequenced	2011	S	S	R		R	I	R	I	R	R	R	R
ERS357016	11657_5#17	ERR434275	Previously sequenced	2011	S	S	S		S	S	S	S	S	S	S	S
ERS357017	11657_5#18	ERR434276	Previously sequenced	2011	S	S	S		S	S	S	I	S	S	S	S
ERS357022	11657_5#19	ERR434277	Previously sequenced	2011	S	S	S		S	S	S	S	S	S	S	S
ERS356741	11657_5#1	ERR434259	Previously sequenced	2006	S	S	R		R	S	S	I	S	S	R	R
ERS357031	11657_5#20	ERR434278	Previously sequenced	2010	S	S	R		S	S	S	I	S	S	S	S
ERS357080	11657_5#21	ERR434279	Previously sequenced	2012	S	S	S		S	S	S	I	S	S	S	S
ERS357117	11657_5#22	ERR434280	Previously sequenced	2012	S	S	S		S	S	R	I	S	S	S	R
ERS357118	11657_5#23	ERR434281	Previously sequenced	2012	S	S	S		S	S	S	S	S	S	S	S
ERS357141	11657_5#24	ERR434282	Previously sequenced	2012	R	R	R		R	S	R	R	R	R	R	R
ERS357184	11657_5#25	ERR434283	Previously sequenced	2001	S			R	S	S	S		S			S
ERS357187	11657_5#26	ERR434284	Previously sequenced	2001	S			S	S	S	R		S			S
ERS357200	11657_5#27	ERR434285	Previously sequenced	2001	S			R	S	S	S		S			S
ERS357205	11657_5#28	ERR434286	Previously sequenced	2012	S	S	R		S	S	S	I	S	S	S	S
ERS357221	11657_5#29	ERR434287	Previously sequenced	2001	S			R	S	S	S		R			S
ERS356749	11657_5#2	ERR434260	Previously sequenced	2007	S	S	R		S	S	S	S	S	S	R	S
ERS357222	11657_5#30	ERR434288	Previously sequenced	2001	S			R	R	S	S		S			S
ERS357244	11657_5#31	ERR434289	Previously sequenced	2002	S	S		R	S	I	R		S			S
ERS357247	11657_5#32	ERR434290	Previously sequenced	2002	S	S		R	S	S	S		R			R
ERS357250	11657_5#33	ERR434291	Previously sequenced	2002	S	S		S	S	S	S		S			S
ERS357256	11657_5#34	ERR434292	Previously sequenced	2002	S	S		R	R	S	S		S			R
ERS357258	11657_5#35	ERR434293	Previously sequenced	2002	S	S		R	S	S	S		S			S
ERS357276	11657_5#36	ERR434294	Previously sequenced	2002	S	S		S	S	S	S		S			S
ERS357277	11657_5#37	ERR434295	Previously sequenced	2002	S	S		S	S	S	S		S			S
ERS357285	11657_5#38	ERR434296	Previously sequenced	2002	S	S		R	S	S	S		S			S
ERS357377	11657_5#39	ERR434297	Previously sequenced	2003	S	S		S	S	S	S		S			S
ERS356755	11657_5#3	ERR434261	Previously sequenced	2007	S	S	R		R	S	R	I	S	S	R	S
ERS357380	11657_5#40	ERR434298	Previously sequenced	2003	R	R		R	R	R	R		R			R
ERS357381	11657_5#41	ERR434299	Previously sequenced	2003	S	S		S	S	S	R		S			S
ERS357387	11657_5#42	ERR434300	Previously sequenced	2003	S	S		R	R	R	S		S			S
ERS357400	11657_5#43	ERR434301	Previously sequenced	2003	S	S		R	S	S	S		S			S
ERS357424	11657_5#44	ERR434302	Previously sequenced	2004	S	S		R	R	S	S		S			S
ERS357519	11657_5#46	ERR434304	Previously sequenced	2004	R	R		R	R	S	R		S			R
ERS357550	11657_5#47	ERR434305	Previously sequenced	2004	S	S		S	S	S	S		S			S
ERS357568	11657_5#48	ERR434306	Previously sequenced	2005	S	S		S	S	S	S		S			S
ERS357591	11657_5#49	ERR434307	Previously sequenced	2005	S	S		S	S	S	S		S			S
ERS356771	11657_5#4	ERR434262	Previously sequenced	2007	S	S	S		S		S	S	S	S	S	S
ERS357611	11657_5#50	ERR434308	Previously sequenced	2005	S	S		S	S	S	S		S			S
ERS357624	11657_5#51	ERR434309	Previously sequenced	2005	S	S		S	S	S	S		S			S
ERS357627	11657_5#52	ERR434310	Previously sequenced	2005	R	R		R	R	S	R		R			R
ERS357642	11657_5#53	ERR434311	Previously sequenced	2006	S	S		S	S	S	S		S			S
ERS357660	11657_5#54	ERR434312	Previously sequenced	2006	S	S		S	S	S	S		S			S
ERS357675	11657_5#55	ERR434313	Previously sequenced	2007	S	S		R	R	S	S		S			S
ERS357681	11657_5#56	ERR434314	Previously sequenced	2007	S	S		R	S	S	S		S			S
ERS357685	11657_5#57	ERR434315	Previously sequenced	2007	S	S		R	S	S	S		S			R
ERS357724	11657_5#58	ERR434316	Previously sequenced	2007	S	S		S	S	S	S		S			S
ERS357725	11657_5#59	ERR434317	Previously sequenced	2007	S	S		R	R	S	S		S			S
ERS356788	11657_5#5	ERR434263	Previously sequenced	2007	S	S	R		S	S	S	I	R	R	R	S
ERS357727	11657_5#60	ERR434318	Previously sequenced	2007	S	S		R	R	S	S		S			R
ERS357739	11657_5#61	ERR434319	Previously sequenced	2008	R	R		R	S	S	R		R			R
ERS357762	11657_5#62	ERR434320	Previously sequenced	2006	S	S		S	S	S	S		S			S
ERS357768	11657_5#63	ERR434321	Previously sequenced	2006	S	S		S	S	S	S		S			S
ERS357775	11657_5#64	ERR434322	Previously sequenced	2006	S	S		R	R	R	S		R			S
ERS357778	11657_5#65	ERR434323	Previously sequenced	2006	S	S		R	R	R	S		I			R
ERS357779	11657_5#66	ERR434324	Previously sequenced	2007	S	S		R	R	I	R		S			R
ERS357780	11657_5#67	ERR434325	Previously sequenced	2006	S	S		R	S	S	S		S			S
ERS357785	11657_5#68	ERR434326	Previously sequenced	2006	S	S		R	R	S	S		S			S
ERS357796	11657_5#69	ERR434327	Previously sequenced	2006	S	S		R	R	S	S		S			R
ERS356873	11657_5#6	ERR434264	Previously sequenced	2009	I	S	R		R		R	R	S	R	R	R
ERS357797	11657_5#70	ERR434328	Previously sequenced	2006	S	S		S	S	S	S		S			S
ERS357848	11657_5#71	ERR434329	Previously sequenced	2008	S	S		R	R	S	S		S			S
ERS357871	11657_5#72	ERR434330	Previously sequenced	2008	S	S		R	R	I	S		S			S
ERS357888	11657_5#73	ERR434331	Previously sequenced	2008	S	S		R	S	S	S		S			S
ERS357903	11657_5#74	ERR434332	Previously sequenced	2008	S	S		S	S	S	S		S			S
ERS357916	11657_5#75	ERR434333	Previously sequenced	2009	S	S		S	S	S	S		S			S
ERS357941	11657_5#76	ERR434334	Previously sequenced	2009	S	S		R	R	R	R		S			S
ERS357960	11657_5#77	ERR434335	Previously sequenced	2009	S	S		S	S	S	S		S			S
ERS357989	11657_5#78	ERR434336	Previously sequenced	2010	S	S		R	R	S	R		S			S
ERS357993	11657_5#79	ERR434337	Previously sequenced	2010	S	S		R	R	S	S		S			S
ERS356879	11657_5#7	ERR434265	Previously sequenced	2009	S	S	R		S	S	S	S	S	S	S	R
ERS358005	11657_5#80	ERR434338	Previously sequenced	2010	S	S		R	R	S	R		R			R
ERS358011	11657_5#81	ERR434339	Previously sequenced	2010	S	S		S	S	S	S		S			S
ERS358029	11657_5#82	ERR434340	Previously sequenced	2009	S	S		R	R	S	S		S			S
ERS358033	11657_5#83	ERR434341	Previously sequenced	2009	S	S		S	S	S	S		S			S
ERS358036	11657_5#84	ERR434342	Previously sequenced	2010	S	S		S	S	S	S		S			S
ERS358055	11657_5#85	ERR434343	Previously sequenced	2010	S	S		R	S	S	S		S			S
ERS358064	11657_5#86	ERR434344	Previously sequenced	2011	S	S		S	S	S	S		S			S
ERS358068	11657_5#87	ERR434345	Previously sequenced	2011	S	S		S	S	S	S		S			S
ERS358071	11657_5#88	ERR434346	Previously sequenced	2011	S	S		R	S	S	S		S			S
ERS358073	11657_5#89	ERR434347	Previously sequenced	2011	R	R		R	R	S	R		S			R
ERS356896	11657_5#8	ERR434266	Previously sequenced	2009	S	S	R		R	S	R	I	R	R	S	R
ERS358074	11657_5#90	ERR434348	Previously sequenced	2011	S	S		S	S	S	S		S			S
ERS358081	11657_5#91	ERR434349	Previously sequenced	2011	S	S		S	S	S	S		S			S
ERS358096	11657_5#92	ERR434350	Previously sequenced	2011	S	S		R	R	S	S		S			S
ERS358116	11657_5#93	ERR434351	Previously sequenced	2011	S	S		S	S	S	S		S			S
ERS358166	11657_5#94	ERR434352	Previously sequenced	2008	S	S		S	S	S	S		S			S
ERS358172	11657_5#95	ERR434353	Previously sequenced	2009	S	S		R	R	R	S		S			S
ERS358242	11657_5#96	ERR434354	Previously sequenced	2011	S	S		S	S	S	S		S			S
ERS356906	11657_5#9	ERR434267	Previously sequenced	2009	S	S	S		S	S	S	S	S	S	S	S
ERS356942	11657_6#10	ERR434364	Previously sequenced	2010	S	S	S		S	S	S	S	S	S	S	S
ERS356950	11657_6#11	ERR434365	Previously sequenced	2010	S	S	R		R	S	R	R	R	R	R	S
ERS356956	11657_6#12	ERR434366	Previously sequenced	2010	S	S	R		S	S	S	S	S	S	R	S
ERS356959	11657_6#13	ERR434367	Previously sequenced	2010	S	S	R		S	S	S	S	S	S	S	S
ERS356965	11657_6#14	ERR434368	Previously sequenced	2010	S	S	R		R	R	S	I	R	I	R	R
ERS356969	11657_6#15	ERR434369	Previously sequenced	2010	S	S	R		S	S	S	I	S	S	S	S
ERS356972	11657_6#16	ERR434370	Previously sequenced	2010	S	S	R		R	I	S	I	S	S	S	R
ERS356991	11657_6#17	ERR434371	Previously sequenced	2011	S	S	S		S	S	S	S	S	S	S	S
ERS356999	11657_6#18	ERR434372	Previously sequenced	2011	S	S	R		S	S	S	I	S	S	S	S
ERS357004	11657_6#19	ERR434373	Previously sequenced	2011	S	S	R		R	S	S	I	S	S	S	S
ERS356772	11657_6#1	ERR434355	Previously sequenced	2007	S	S	R		S	S	S	I	S	S	R	R
ERS357018	11657_6#20	ERR434374	Previously sequenced	2011	R	R	R		R	S	R	R	R	R	R	R
ERS357023	11657_6#21	ERR434375	Previously sequenced	2011	S	S	S		S	S	S	S	S	S	S	S
ERS357128	11657_6#22	ERR434376	Previously sequenced	2012	S	S	S		S	S	S	S	S	S	S	S
ERS357135	11657_6#23	ERR434377	Previously sequenced	2012	S	S	R		S	S	S	I	S	S	R	S
ERS357136	11657_6#24	ERR434378	Previously sequenced	2012	S	S	R		R	S	S	S	S	S	S	S
ERS357165	11657_6#26	ERR434380	Previously sequenced	2001	S			R	S	S	S		S			S
ERS357169	11657_6#27	ERR434381	Previously sequenced	2001	S			R	R	I	S		S			S
ERS357175	11657_6#28	ERR434382	Previously sequenced	2001	S			S	S	S	S		S			S
ERS357177	11657_6#29	ERR434383	Previously sequenced	2001	S			S	S	S	S		S			S
ERS356806	11657_6#2	ERR434356	Previously sequenced	2008	S	S	S		S	S	S	S	S	S	S	S
ERS357185	11657_6#30	ERR434384	Previously sequenced	2001	S			R	S	S	S		S			S
ERS357252	11657_6#31	ERR434385	Previously sequenced	2002	S	S		S	S	S	S		R			R
ERS357268	11657_6#32	ERR434386	Previously sequenced	2002	S	S		S	R	R	S		S			S
ERS357295	11657_6#33	ERR434387	Previously sequenced	2002	S	S		R	S	S	S		I			S
ERS357298	11657_6#34	ERR434388	Previously sequenced	2002	S	S		R	R	S	S		S			S
ERS357301	11657_6#35	ERR434389	Previously sequenced	2002	S	S		R	S	S	S		S			S
ERS357330	11657_6#36	ERR434390	Previously sequenced	2003	S	S		S	S	S	S		S			S
ERS357361	11657_6#37	ERR434391	Previously sequenced	2003	S	S		R	S	S	R		S			R
ERS357370	11657_6#38	ERR434392	Previously sequenced	2003	S	S		S	S	S	S		S			S
ERS357375	11657_6#39	ERR434393	Previously sequenced	2003	S	S		S	S	S	S		S			S
ERS356836	11657_6#3	ERR434357	Previously sequenced	2008	S	S	S		S	S	S	I	I	I	S	S
ERS357385	11657_6#40	ERR434394	Previously sequenced	2003	S	S		R	S	S	S		S			S
ERS357416	11657_6#41	ERR434395	Previously sequenced	2003	S	S		R	R	S	S		S			S
ERS357447	11657_6#42	ERR434396	Previously sequenced	2004	S	S		R	S	S	S		S			S
ERS357460	11657_6#43	ERR434397	Previously sequenced	2004	S	S		S	S	S	S		S			S
ERS357525	11657_6#44	ERR434398	Previously sequenced	2004	S	S		R	S	S	S		S			S
ERS357557	11657_6#45	ERR434399	Previously sequenced	2005	S	S		R	R	R	S		S			S
ERS357606	11657_6#46	ERR434400	Previously sequenced	2005	S	S		S	S	S	S		S			S
ERS357609	11657_6#47	ERR434401	Previously sequenced	2005	S	S		S	S	S	S		S			S
ERS357653	11657_6#48	ERR434402	Previously sequenced	2006	S	S		R	S	S	S		S			S
ERS357665	11657_6#49	ERR434403	Previously sequenced	2006	S	S		S	S	S	S		S			S
ERS356845	11657_6#4	ERR434358	Previously sequenced	2008	S	S	R		S	S	S	S	S	S	R	R
ERS357674	11657_6#50	ERR434404	Previously sequenced	2007	S	S		R	S	S	S		S			S
ERS357679	11657_6#51	ERR434405	Previously sequenced	2007	R	R		R	S	S	R		S			R
ERS357683	11657_6#52	ERR434406	Previously sequenced	2007	S	S		R	R	R	S		S			S
ERS357700	11657_6#53	ERR434407	Previously sequenced	2007	S	S		S	S	S	S		S			S
ERS357706	11657_6#54	ERR434408	Previously sequenced	2006	S	S		R	S	S	S		S			S
ERS357707	11657_6#55	ERR434409	Previously sequenced	2007	S	S		S	S	S	S		S			S
ERS357731	11657_6#56	ERR434410	Previously sequenced	2009	S	S		S	S	S	S		S			S
ERS357748	11657_6#57	ERR434411	Previously sequenced	2008	S	S		R	S	S	R		I			S
ERS357757	11657_6#58	ERR434412	Previously sequenced	2008	S	S		R	S	S	S		S			S
ERS357763	11657_6#59	ERR434413	Previously sequenced	2006	S	S		S	S	S	S		S			S
ERS356871	11657_6#5	ERR434359	Previously sequenced	2009	S	S	S		S	S	S	S	S	S	S	S
ERS357781	11657_6#60	ERR434414	Previously sequenced	2007	S	S		R	S	S	S		S			S
ERS357791	11657_6#61	ERR434415	Previously sequenced	2006	S	S		S	S	S	S		S			S
ERS357794	11657_6#62	ERR434416	Previously sequenced	2007	S	S		R	S	S	S		S			S
ERS357805	11657_6#63	ERR434417	Previously sequenced	2006	I	R		R	R	R	R		S			R
ERS357807	11657_6#64	ERR434418	Previously sequenced	2006	I	R		R	R	I	R		S			R
ERS357822	11657_6#65	ERR434419	Previously sequenced	2006	S	S		R	R	R	S		R			R
ERS357839	11657_6#66	ERR434420	Previously sequenced	2006	S	S		S	S	S	S		S			S
ERS357849	11657_6#67	ERR434421	Previously sequenced	2008	I	R		R	R	I	R		S			R
ERS357855	11657_6#68	ERR434422	Previously sequenced	2008	S	S		S	S	S	S		S			S
ERS357890	11657_6#69	ERR434423	Previously sequenced	2008	S	S		R	S	S	S		S			S
ERS356874	11657_6#6	ERR434360	Previously sequenced	2009	S	S	R		S	S	S	S	S	S	S	S
ERS357929	11657_6#70	ERR434424	Previously sequenced	2009	S	S		R	S	S	S		S			S
ERS357951	11657_6#71	ERR434425	Previously sequenced	2009	S	S		R	S	S	S		S			S
ERS357963	11657_6#72	ERR434426	Previously sequenced	2009	S	S		R	R	S	S		S			S
ERS357974	11657_6#73	ERR434427	Previously sequenced	2009	S	S		S	S	S	S		S			S
ERS357980	11657_6#74	ERR434428	Previously sequenced	2010	S	S		S	S	S	S		S			S
ERS357987	11657_6#75	ERR434429	Previously sequenced	2009	S	S		S	S	S	S		S			S
ERS358000	11657_6#76	ERR434430	Previously sequenced	2010	S	S		S	S	S	S		S			S
ERS358002	11657_6#77	ERR434431	Previously sequenced	2010	S	S		S	S	S	S		S			S
ERS358025	11657_6#78	ERR434432	Previously sequenced	2010	S	S		R	R	S	R		S			S
ERS358026	11657_6#79	ERR434433	Previously sequenced	2010	S	S		S	S	S	S		S			S
ERS356931	11657_6#7	ERR434361	Previously sequenced	2010	S	S	S		S	S	S	I	S	S	S	S
ERS358039	11657_6#80	ERR434434	Previously sequenced	2010	S	S		S	S	S	S		S			S
ERS358057	11657_6#81	ERR434435	Previously sequenced	2010	S	S		S	S	S	S		S			S
ERS358061	11657_6#82	ERR434436	Previously sequenced	2011	S	S		R	S	S	S		S			S
ERS358065	11657_6#83	ERR434437	Previously sequenced	2010	S	S		S	S	S	R		S			S
ERS358069	11657_6#84	ERR434438	Previously sequenced	2011	S	S		S	S	S	S		S			S
ERS358103	11657_6#85	ERR434439	Previously sequenced	2011	S	S		R	S	S	S		S			S
ERS358109	11657_6#86	ERR434440	Previously sequenced	2011	S	S		R	S	S	S		S			S
ERS358123	11657_6#87	ERR434441	Previously sequenced	2011	S	S		R	S	S	S		S			S
ERS358132	11657_6#88	ERR434442	Previously sequenced	2003	S	S		R	R	S	S		S			S
ERS358142	11657_6#89	ERR434443	Previously sequenced	2004	S	S		R	S	S	S		S			R
ERS356936	11657_6#8	ERR434362	Previously sequenced	2010	S	S	S		S	S	S	S	S	S	S	S
ERS358154	11657_6#90	ERR434444	Previously sequenced	2005	S	S		S	S	S	S		S			S
ERS358167	11657_6#91	ERR434445	Previously sequenced	2008	I	R		R	R	I	R		S			R
ERS358207	11657_6#92	ERR434446	Previously sequenced	2005	S	S		R	S	S	S		S			S
ERS358210	11657_6#93	ERR434447	Previously sequenced	2003	S	S		S	S	S	S		S			S
ERS358220	11657_6#94	ERR434448	Previously sequenced	2005	I	R		R	R	S	R		S			R
ERS358237	11657_6#95	ERR434449	Previously sequenced	2009	S	S		S	S	S	S		S			S
ERS358253	11657_6#96	ERR434450	Previously sequenced	2010	S	S		R	S	S	R		R			S
ERS356940	11657_6#9	ERR434363	Previously sequenced	2010	S	S	S		S	S	S	I	S	S	S	S
ERS356968	11657_7#10	ERR434460	Previously sequenced	2010	S	S	R		S	S	S	I	S	S	S	S
ERS356970	11657_7#11	ERR434461	Previously sequenced	2010	S	S	R		S	S	S	S	S	S	S	S
ERS356971	11657_7#12	ERR434462	Previously sequenced	2010	I	R	R		R	S	R	R	R	R	R	R
ERS356975	11657_7#13	ERR434463	Previously sequenced	2010	S	S	S		S	S	S	S	S	S	S	S
ERS356980	11657_7#14	ERR434464	Previously sequenced	2010	S	S	S		S	S	S	I	S	S	S	S
ERS356981	11657_7#15	ERR434465	Previously sequenced	2011	S	S	S		S	S	S	S	S	S	S	S
ERS356987	11657_7#16	ERR434466	Previously sequenced	2011	S	S	R		S	S	S	S	S	S	S	S
ERS357002	11657_7#17	ERR434467	Previously sequenced	2011	S	S	R		S	S	S	I	S	S	S	S
ERS357015	11657_7#18	ERR434468	Previously sequenced	2011	S	S	S		S	S	S	I	S	S	S	S
ERS357019	11657_7#19	ERR434469	Previously sequenced	2011	S	S	R		S	S	S	S	S	S	S	S
ERS356924	11657_7#1	ERR434451	Previously sequenced	2009	S	S	S		S	S	S	I	S	S	S	S
ERS357120	11657_7#20	ERR434470	Previously sequenced	2012	S	S	R		S	S	R	I	S	S	S	S
ERS357126	11657_7#21	ERR434471	Previously sequenced	2012	S	S	R		R	R	S	I	S	R	R	R
ERS357129	11657_7#22	ERR434472	Previously sequenced	2012	I	R	R		S	S	R	R	S	S	R	R
ERS357133	11657_7#23	ERR434473	Previously sequenced	2012	I	R	R		R	S	R	R	S	R	R	R
ERS357144	11657_7#24	ERR434474	Previously sequenced	2012	S	S	S		S	S	S	I	S	S	S	S
ERS357161	11657_7#25	ERR434475	Previously sequenced	2001	S			R	R	S	S		S			S
ERS357162	11657_7#26	ERR434476	Previously sequenced	2001	S			S	S	S	S		S			S
ERS357176	11657_7#27	ERR434477	Previously sequenced	2001	S			R	R	I	R		S			R
ERS357188	11657_7#28	ERR434478	Previously sequenced	2001	S			S	S	S	S		S			S
ERS357199	11657_7#29	ERR434479	Previously sequenced	2001	S			R	R	S	R		S			S
ERS356946	11657_7#2	ERR434452	Previously sequenced	2010	S	S	R		R	R	S	I	S	S	S	S
ERS357201	11657_7#30	ERR434480	Previously sequenced	2010	S	S	R		S	S	S	S	S	S	S	S
ERS357215	11657_7#31	ERR434481	Previously sequenced	2001	S			S	S	S	S		S			S
ERS357223	11657_7#32	ERR434482	Previously sequenced	2001	S			R	S	S	S		S			S
ERS357273	11657_7#33	ERR434483	Previously sequenced	2002	S	S		R	S	S	S		S			S
ERS357279	11657_7#34	ERR434484	Previously sequenced	2002	S	S		S	S	S	S		S			S
ERS357347	11657_7#35	ERR434485	Previously sequenced	2003	S	S		S	S	S	S		S			S
ERS357355	11657_7#36	ERR434486	Previously sequenced	2003	S	S		S	S	S	S		S			S
ERS357384	11657_7#37	ERR434487	Previously sequenced	2003	S	S		R	S	S	S		S			S
ERS357389	11657_7#38	ERR434488	Previously sequenced	2003	S	S		S	S	S	S		S			S
ERS357425	11657_7#39	ERR434489	Previously sequenced	2004	S	S		R	S	I	S		S			S
ERS356948	11657_7#3	ERR434453	Previously sequenced	2010	S	S	S		S	S	S	I	S	S	S	S
ERS357432	11657_7#40	ERR434490	Previously sequenced	2004	S	S		S	S	I	S		S			S
ERS357478	11657_7#41	ERR434491	Previously sequenced	2001	S			R	R	S	S		R			R
ERS357512	11657_7#42	ERR434492	Previously sequenced	2004	S	S		S	S	S	S		S			S
ERS357513	11657_7#43	ERR434493	Previously sequenced	2004	S	S		R	S	S	S		S			S
ERS357526	11657_7#44	ERR434494	Previously sequenced	2004	S	S		S	S	S	S		S			S
ERS357573	11657_7#45	ERR434495	Previously sequenced	2003	S	S		R	R	S	S		S			R
ERS357598	11657_7#46	ERR434496	Previously sequenced	2005	S	S		R	S	S	S		S			S
ERS357623	11657_7#47	ERR434497	Previously sequenced	2005	S	S		R	R	S	S		S			R
ERS357632	11657_7#48	ERR434498	Previously sequenced	2005	S	S		R	S	S	S		S			S
ERS357633	11657_7#49	ERR434499	Previously sequenced	2005	S	S		R	S	S	S		S			S
ERS356953	11657_7#4	ERR434454	Previously sequenced	2010	S	S	R		S	S	S	S	S	S	S	S
ERS357640	11657_7#50	ERR434500	Previously sequenced	2006	S	S		S	S	S	S		S			S
ERS357656	11657_7#51	ERR434501	Previously sequenced	2006	S	S		R	S	S	S		S			S
ERS357689	11657_7#52	ERR434502	Previously sequenced	2007	S	S		R	S	S	S		S			R
ERS357702	11657_7#53	ERR434503	Previously sequenced	2007	S	S		R	R	S	S		S			R
ERS357708	11657_7#54	ERR434504	Previously sequenced	2007	I	R		R	R	S	R		S			R
ERS357714	11657_7#55	ERR434505	Previously sequenced	2009	S	S		R	S	S	S		R			R
ERS357718	11657_7#56	ERR434506	Previously sequenced	2007	S	R		R	S	S	R		S			R
ERS357737	11657_7#57	ERR434507	Previously sequenced	2007	S	S		R	S	S	S		R			R
ERS357742	11657_7#58	ERR434508	Previously sequenced	2008	R	R		R	R	I	R		R			R
ERS357749	11657_7#59	ERR434509	Previously sequenced	2008	S	S		R	R	S	S		I			S
ERS356954	11657_7#5	ERR434455	Previously sequenced	2010	S	S	R		R	S	S	I	S	S	R	S
ERS357755	11657_7#60	ERR434510	Previously sequenced	2008	S	S		S	S	S	S		S			S
ERS357786	11657_7#61	ERR434511	Previously sequenced	2007	S	S		S	S	S	S		S			S
ERS357788	11657_7#62	ERR434512	Previously sequenced	2007	S	S		S	S	S	S		S			S
ERS357809	11657_7#63	ERR434513	Previously sequenced	2007	S	S		R	S	S	S		S			S
ERS357811	11657_7#64	ERR434514	Previously sequenced	2006	S	S		R	R	S	S		S			S
ERS357812	11657_7#65	ERR434515	Previously sequenced	2006	S	S		S	S	S	S		S			S
ERS357845	11657_7#66	ERR434516	Previously sequenced	2006	R	R		R	R	R	R		S			R
ERS357846	11657_7#67	ERR434517	Previously sequenced	2008	S	S		S	S	S	S		S			S
ERS357850	11657_7#68	ERR434518	Previously sequenced	2008	S	S		R	S	S	S		S			S
ERS357857	11657_7#69	ERR434519	Previously sequenced	2008	S	S		R	R	R	S		S			S
ERS356957	11657_7#6	ERR434456	Previously sequenced	2010	S	S	S		S	S	S	S	S	S	S	S
ERS357877	11657_7#70	ERR434520	Previously sequenced	2006	S	S		R	R	R	S		S			R
ERS357879	11657_7#71	ERR434521	Previously sequenced	2008	S	S		S	S	S	S		S			S
ERS357885	11657_7#72	ERR434522	Previously sequenced	2009	S	S		R	R	S	R		S			S
ERS357897	11657_7#73	ERR434523	Previously sequenced	2009	S	S		R	S	S	S		S			R
ERS357907	11657_7#74	ERR434524	Previously sequenced	2008	S	S		S	S	S	S		S			S
ERS357908	11657_7#75	ERR434525	Previously sequenced	2008	S	S		S	S	S	S		S			S
ERS357909	11657_7#76	ERR434526	Previously sequenced	2007	S	S		R	S	S	S		S			S
ERS357911	11657_7#77	ERR434527	Previously sequenced	2009	S	S		R	R	I	S		R			S
ERS357917	11657_7#78	ERR434528	Previously sequenced	2008	S	S		S	S	S	R		S			R
ERS357925	11657_7#79	ERR434529	Previously sequenced	2008	S	S		S	S	S	S		S			S
ERS356961	11657_7#7	ERR434457	Previously sequenced	2010	S	S	R		S	S	S	I	S	S	R	S
ERS357932	11657_7#80	ERR434530	Previously sequenced	2009	S	S		R	S	S	S		S			S
ERS357947	11657_7#81	ERR434531	Previously sequenced	2009	S	S		R	R	S	R		S			S
ERS357969	11657_7#82	ERR434532	Previously sequenced	2009	S	S		R	R	S	R		S			S
ERS357975	11657_7#83	ERR434533	Previously sequenced	2009	S	S		R	S	S	R		S			S
ERS358003	11657_7#84	ERR434534	Previously sequenced	2010	S	S		R	S	S	S		S			S
ERS358009	11657_7#85	ERR434535	Previously sequenced	2010	S	S		R	S	S	S		S			S
ERS358018	11657_7#86	ERR434536	Previously sequenced	2010	S	S		R	S	S	S		S			S
ERS358052	11657_7#87	ERR434537	Previously sequenced	2010	S	S		R	R	S	S		S			S
ERS358077	11657_7#88	ERR434538	Previously sequenced	2011	S	S		S	S	S	S		S			S
ERS358150	11657_7#89	ERR434539	Previously sequenced	2005	I	R		R	R	S	R		S			R
ERS356962	11657_7#8	ERR434458	Previously sequenced	2010	S	S	R		S	S	S	S	S	S	S	S
ERS358191	11657_7#90	ERR434540	Previously sequenced	2011	S	S		S	S	S	S		S			S
ERS358224	11657_7#91	ERR434541	Previously sequenced	2009	S	S		R	S	S	S		S			S
ERS358250	11657_7#92	ERR434542	Previously sequenced	2011	S	S		R	R	S	S		S			S
ERS358262	11657_7#93	ERR434543	Previously sequenced	2008	S	S		R	R	S	S		S			S
ERS358266	11657_7#94	ERR434544	Previously sequenced	2009	S	S		R	S	S	S		S			S
ERS358269	11657_7#95	ERR434545	Previously sequenced	2009	S	S		R	S	S	S		S			R
ERS358270	11657_7#96	ERR434546	Previously sequenced	2009	S	S		S	S	S	S		S			S
ERS356966	11657_7#9	ERR434459	Previously sequenced	2010	S	S	R		S	S	S	S	S	S	S	R
ERS356996	11658_3#10	ERR434556	Previously sequenced	2011	S	S	S		S	S	R	I	S	S	S	S
ERS357007	11658_3#11	ERR434557	Previously sequenced	2011	S	S	R		R	S	S	S	S	S	S	S
ERS357008	11658_3#12	ERR434558	Previously sequenced	2011	S	S	S		S	S	S	S	S	S	S	S
ERS357026	11658_3#13	ERR434559	Previously sequenced	2010	S	S	R		R	S	R	R	R	R	R	R
ERS357130	11658_3#14	ERR434560	Previously sequenced	2012	S	S	S		S	S	S	S	S	S	S	S
ERS357160	11658_3#19	ERR434565	Previously sequenced	2001	S			R	S	S	S		S			S
ERS356789	11658_3#1	ERR434547	Previously sequenced	2007	S	S	S		S	S	S	S	S	S	S	S
ERS357166	11658_3#20	ERR434566	Previously sequenced	2001	S			S	S	S	S		S			S
ERS357167	11658_3#21	ERR434567	Previously sequenced	2001	S			S	S	S	S		S			S
ERS357186	11658_3#22	ERR434568	Previously sequenced	2001	S			R	S	S	S		S			S
ERS357192	11658_3#23	ERR434569	Previously sequenced	2001	S			S	S	S	S		S			S
ERS357194	11658_3#24	ERR434570	Previously sequenced	2001	S			R	R	S	S		R			R
ERS357304	11658_3#25	ERR434571	Previously sequenced	2002	S	S		R	R	I	S		S			S
ERS357307	11658_3#26	ERR434572	Previously sequenced	2002	S	S		R	S	S	S		S			S
ERS357311	11658_3#27	ERR434573	Previously sequenced	2002	S	S		R	R	S	S		R			S
ERS357317	11658_3#28	ERR434574	Previously sequenced	2002	S	S		R	S	S	S		S			S
ERS357333	11658_3#29	ERR434575	Previously sequenced	2003	S	S		R	R	S	S		S			S
ERS356933	11658_3#2	ERR434548	Previously sequenced	2010	S	I	R		R	S	R	R	S	S	R	S
ERS357340	11658_3#30	ERR434576	Previously sequenced	2003	S	S		S	S	S	S		S			S
ERS357365	11658_3#31	ERR434577	Previously sequenced	2003	S	S		R	R	R	S		S			S
ERS357521	11658_3#32	ERR434578	Previously sequenced	2004	S	S		R	S	S	S		S			S
ERS357522	11658_3#33	ERR434579	Previously sequenced	2004	S	S		R	S	S	S		S			S
ERS357565	11658_3#34	ERR434580	Previously sequenced	2005	S	S		S	S	S	S		S			S
ERS357587	11658_3#35	ERR434581	Previously sequenced	2005	S	S		S	S	S	S		S			S
ERS357588	11658_3#36	ERR434582	Previously sequenced	2005	S	S		S	S	S	S		S			R
ERS357616	11658_3#37	ERR434583	Previously sequenced	2005	S	S		R	R	S	S		S			S
ERS357625	11658_3#38	ERR434584	Previously sequenced	2005	R	R		R	R	S	R		R			R
ERS357636	11658_3#39	ERR434585	Previously sequenced	2005	I	R		R	S	S	R		S			S
ERS356934	11658_3#3	ERR434549	Previously sequenced	2010	S	S	R		S	S	S	S	S	S	R	I
ERS357661	11658_3#40	ERR434586	Previously sequenced	2006	S	S		R	S	S	S		S			S
ERS357688	11658_3#41	ERR434587	Previously sequenced	2007	S	S		R	R	S	S		S			S
ERS357693	11658_3#42	ERR434588	Previously sequenced	2007	S	S		R	R	S	R		I			R
ERS357719	11658_3#43	ERR434589	Previously sequenced	2007	S	S		R	S	S	R		S			S
ERS357738	11658_3#44	ERR434590	Previously sequenced	2008	S	S		S	S	S	S		S			S
ERS357744	11658_3#45	ERR434591	Previously sequenced	2009	S	S		R	S	S	S		S			S
ERS357766	11658_3#46	ERR434592	Previously sequenced	2006	S	S		S	S	S	S		S			S
ERS357770	11658_3#47	ERR434593	Previously sequenced	2006	S	S		S	S	S	S		S			S
ERS357783	11658_3#48	ERR434594	Previously sequenced	2006	S	S		S	S	S	S		S			S
ERS357784	11658_3#49	ERR434595	Previously sequenced	2006	S	S		R	R	S	S		S			S
ERS356947	11658_3#4	ERR434550	Previously sequenced	2010	S	S	S		S	S	S	S	S	S	S	R
ERS357787	11658_3#50	ERR434596	Previously sequenced	2006	S	S		S	S	S	S		S			S
ERS357790	11658_3#51	ERR434597	Previously sequenced	2006	S	S		S	S	S	S		S			S
ERS357793	11658_3#52	ERR434598	Previously sequenced	2006	S	S		S	S	S	S		S			S
ERS357813	11658_3#53	ERR434599	Previously sequenced	2006	S	S		R	R	S	S		S			S
ERS357829	11658_3#54	ERR434600	Previously sequenced	2007	S	S		R	R	S	S		S			S
ERS357831	11658_3#55	ERR434601	Previously sequenced	2007	R	R		R	S	S	R		S			R
ERS357832	11658_3#56	ERR434602	Previously sequenced	2007	R	R		R	R	S	R		R			R
ERS357841	11658_3#57	ERR434603	Previously sequenced	2006	S	S		R	S	S	S		S			S
ERS357851	11658_3#58	ERR434604	Previously sequenced	2009	R	R		R	R	S	R		S			R
ERS357858	11658_3#59	ERR434605	Previously sequenced	2008	S	S		R	S	S	S		S			S
ERS356949	11658_3#5	ERR434551	Previously sequenced	2010	S	S	R		R	S	S	I	S	S	R	S
ERS357867	11658_3#60	ERR434606	Previously sequenced	2008	S	S		R	S	S	R		S			S
ERS357882	11658_3#61	ERR434607	Previously sequenced	2008	S	S		R	S	S	R		S			S
ERS357889	11658_3#62	ERR434608	Previously sequenced	2008	S	S		R	S	S	S		S			S
ERS357894	11658_3#64	ERR434610	Previously sequenced	2008	S	S		R	R	S	S		S			I
ERS357899	11658_3#65	ERR434611	Previously sequenced	2006	S	S		S	S	S	S		S			R
ERS357945	11658_3#66	ERR434612	Previously sequenced	2009	S	S		R	R	S	S		S			S
ERS357948	11658_3#67	ERR434613	Previously sequenced	2009	S	S		S	S	S	R		S			S
ERS357958	11658_3#68	ERR434614	Previously sequenced	2009	S	S		S	S	S	S		S			S
ERS357962	11658_3#69	ERR434615	Previously sequenced	2009	S	S		R	S	S	S		S			S
ERS356978	11658_3#6	ERR434552	Previously sequenced	2010	S	S	S		S	S	S	S	S	S	S	S
ERS357976	11658_3#70	ERR434616	Previously sequenced	2010	S	S		S	S	S	S		S			S
ERS357983	11658_3#71	ERR434617	Previously sequenced	2010	S	S		S	S	S	S		S			S
ERS357994	11658_3#72	ERR434618	Previously sequenced	2010	S	S		R	S	S	S		S			S
ERS358007	11658_3#73	ERR434619	Previously sequenced	2010	S	S		S	S	S	R		S			S
ERS358010	11658_3#74	ERR434620	Previously sequenced	2010	S	S		R	R	R	R		S			R
ERS358042	11658_3#75	ERR434621	Previously sequenced	2010	S	S		S	S	S	S		S			S
ERS358044	11658_3#76	ERR434622	Previously sequenced	2010	S	S		R	S	S	S		S			S
ERS358060	11658_3#77	ERR434623	Previously sequenced	2010	S	S		R	S	S	S		S			S
ERS358063	11658_3#78	ERR434624	Previously sequenced	2011	S	S		R	S	S	S		R			S
ERS358066	11658_3#79	ERR434625	Previously sequenced	2011	S	S		S	S	S	S		S			S
ERS356982	11658_3#7	ERR434553	Previously sequenced	2011	S	S	S		S	S	S	S	S	S	S	S
ERS358076	11658_3#80	ERR434626	Previously sequenced	2011	S	S		R	S	S	S		S			S
ERS358083	11658_3#81	ERR434627	Previously sequenced	2011	S	S		S	S	S	S		S			S
ERS358088	11658_3#82	ERR434628	Previously sequenced	2011	S	S		S	S	S	S		S			S
ERS358097	11658_3#83	ERR434629	Previously sequenced	2011	S	S		S	S	S	S		S			S
ERS358102	11658_3#84	ERR434630	Previously sequenced	2011	S	S		S	S	S	S		S			R
ERS358124	11658_3#85	ERR434631	Previously sequenced	2010	S	S		R	R	S	S		S			S
ERS358137	11658_3#86	ERR434632	Previously sequenced	2011	S	S	R		S	S	S	I	S	S	S	R
ERS358147	11658_3#87	ERR434633	Previously sequenced	2005	S	S		S	S	S	S		S			S
ERS358171	11658_3#88	ERR434634	Previously sequenced	2009	S	S		R	R	S	S		S			S
ERS358208	11658_3#89	ERR434635	Previously sequenced	2008	R	R		R	R	S	R		R			S
ERS356986	11658_3#8	ERR434554	Previously sequenced	2011	S	S	S		S	S	S	I	S	S	S	S
ERS358212	11658_3#90	ERR434636	Previously sequenced	2012	S	S	R		S	S	S	S	S	S	R	S
ERS358213	11658_3#91	ERR434637	Previously sequenced	2011	S	S	R		S	S	S	S	S	S	R	S
ERS358228	11658_3#92	ERR434638	Previously sequenced	2008	S	S		R	S	S	S		S			S
ERS358254	11658_3#93	ERR434639	Previously sequenced	2011	S	S		S	S	S	S		S			S
ERS358255	11658_3#94	ERR434640	Previously sequenced	2011	R	R		R	R	S	R		R			R
ERS358258	11658_3#95	ERR434641	Previously sequenced	2007	S	S		R	R	S	S		S			S
ERS358267	11658_3#96	ERR434642	Previously sequenced	2009	S	S		S	S	S	S		S			S
ERS356993	11658_3#9	ERR434555	Previously sequenced	2011	S	S	R		S	S	S	S	S	S	R	S
ERS356847	11658_4#10	ERR434652	Previously sequenced	2008	S	S	S		S	S	S	S	S	S	S	S
ERS356858	11658_4#11	ERR434653	Previously sequenced	2009	S	S	R		R	S	S	I	S	S	R	S
ERS356860	11658_4#12	ERR434654	Previously sequenced	2009	S	S	R		R	S	S	I	S	S	R	S
ERS356861	11658_4#13	ERR434655	Previously sequenced	2009	S	R	R		S	S	R	R	S	S	R	S
ERS356863	11658_4#14	ERR434656	Previously sequenced	2009	S	S	S		S	S	S	S	S	S	S	S
ERS356872	11658_4#15	ERR434657	Previously sequenced	2009	S	S	S		S	S	S	S	S	S	S	S
ERS356880	11658_4#16	ERR434658	Previously sequenced	2009	S	S	R		S	S	S	S	S	S	R	S
ERS356892	11658_4#17	ERR434659	Previously sequenced	2009	S	S	S		S	S	S	S	S	S	S	S
ERS356902	11658_4#18	ERR434660	Previously sequenced	2009	S	R	R		R	S	R	R	S	R	R	R
ERS356907	11658_4#19	ERR434661	Previously sequenced	2009	S	S	R		R	R	R	I	S	S	S	S
ERS356740	11658_4#1	ERR434643	Previously sequenced	2006	S	S	S		S	S	R	I	S	S	S	S
ERS357027	11658_4#20	ERR434662	Previously sequenced	2010	S	S	S		S	S	S	S	S	S	S	S
ERS357078	11658_4#21	ERR434663	Previously sequenced	2012	S	S	R		R	I	S	I	S	S	R	S
ERS357082	11658_4#22	ERR434664	Previously sequenced	2012	S	S	S		S	S	S	S	S	S	S	S
ERS357090	11658_4#23	ERR434665	Previously sequenced	2012	S	S	R		R		S	I	S	S	S	R
ERS357123	11658_4#24	ERR434666	Previously sequenced	2012	S	S	S		S	S	S	S	S	S	S	S
ERS357125	11658_4#25	ERR434667	Previously sequenced	2012	S	S	R		R	S	S	I	S	S	S	S
ERS357172	11658_4#26	ERR434668	Previously sequenced	2001	S			R	S	S	S		S			R
ERS357191	11658_4#27	ERR434669	Previously sequenced	2001	S			R	S	S	S		S			S
ERS357204	11658_4#28	ERR434670	Previously sequenced	2012	S	S	R		R	S	S	I	S	S	R	S
ERS357213	11658_4#29	ERR434671	Previously sequenced	2001	S			R	S	S	S		S			S
ERS356742	11658_4#2	ERR434644	Previously sequenced	2006	S	S	S		S	S	S	S	S	S	S	S
ERS357226	11658_4#30	ERR434672	Previously sequenced	2001	S			R	R	S	S		S			S
ERS357228	11658_4#31	ERR434673	Previously sequenced	2001	S			S	S	S	S		S			S
ERS357230	11658_4#32	ERR434674	Previously sequenced	2001	S			R	S	S	S		S			S
ERS357237	11658_4#33	ERR434675	Previously sequenced	2001	S			R	S	S	S		S			S
ERS357239	11658_4#34	ERR434676	Previously sequenced	2002	S	S		S	S	S	S		S			S
ERS357249	11658_4#35	ERR434677	Previously sequenced	2002	S	S		R	R	S	S		S			R
ERS357253	11658_4#36	ERR434678	Previously sequenced	2002	S	S		S	S	S	S		S			S
ERS357260	11658_4#37	ERR434679	Previously sequenced	2002	S	S		R	S	S	S		S			S
ERS357275	11658_4#38	ERR434680	Previously sequenced	2002	S	S		R	R	S	S		S			S
ERS357288	11658_4#39	ERR434681	Previously sequenced	2002	S	S		R	S	S	S		S			S
ERS356747	11658_4#3	ERR434645	Previously sequenced	2007	S	S	R		R	R	S	I	S	S	R	S
ERS357318	11658_4#40	ERR434682	Previously sequenced	2002	S	S		S	S	S	S		S			S
ERS357383	11658_4#41	ERR434683	Previously sequenced	2003	S	S		S	S	S	S		S			S
ERS357397	11658_4#42	ERR434684	Previously sequenced	2003	S	S		R	R	S	S		S			S
ERS357407	11658_4#43	ERR434685	Previously sequenced	2003	S	S		S	S	S	S		S			S
ERS357408	11658_4#44	ERR434686	Previously sequenced	2003	S	S		S	S	S	S		S			S
ERS357422	11658_4#45	ERR434687	Previously sequenced	2004	S	S		S	S	R	S		S			S
ERS357431	11658_4#46	ERR434688	Previously sequenced	2004	S	S		R	R	R	S		S			R
ERS357501	11658_4#47	ERR434689	Previously sequenced	2005	S	S		S	S	S	S		S			S
ERS357510	11658_4#48	ERR434690	Previously sequenced	2004	R	R		R	R	S	R		R			S
ERS357518	11658_4#49	ERR434691	Previously sequenced	2004	S	S		S	S	S	S		S			S
ERS356765	11658_4#4	ERR434646	Previously sequenced	2007	S	S	S		S	S	S	S	S	S	S	S
ERS357541	11658_4#50	ERR434692	Previously sequenced	2004	S	S		S	S	S	S		S			S
ERS357544	11658_4#51	ERR434693	Previously sequenced	2004	S	S		R	S	S	S		S			S
ERS357545	11658_4#52	ERR434694	Previously sequenced	2004	S	S		R	R	S	R		S			R
ERS357558	11658_4#53	ERR434695	Previously sequenced	2005	S	S		R	S	S	S		S			S
ERS357559	11658_4#54	ERR434696	Previously sequenced	2005	S	S		R	S	S	S		S			S
ERS357563	11658_4#55	ERR434697	Previously sequenced	2005	S	S		R	S	S	S		S			S
ERS357572	11658_4#56	ERR434698	Previously sequenced	2005	S	S		S	S	S	S		S			S
ERS357575	11658_4#57	ERR434699	Previously sequenced	2005	S	S		R	S	S	S		S			S
ERS357580	11658_4#58	ERR434700	Previously sequenced	2005	S	S		R	R	S	S		R			S
ERS357634	11658_4#59	ERR434701	Previously sequenced	2005	I	R		R	S	S	R		S			S
ERS356766	11658_4#5	ERR434647	Previously sequenced	2007	S	S	R		S	S	S	I	S	S	S	S
ERS357638	11658_4#60	ERR434702	Previously sequenced	2005	S	S		R	R	S	S		S			S
ERS357647	11658_4#61	ERR434703	Previously sequenced	2006	R	R		R	R	R	R		S			R
ERS357678	11658_4#62	ERR434704	Previously sequenced	2007	S	S		S	S	S	R		I			S
ERS357699	11658_4#63	ERR434705	Previously sequenced	2007	R	R		R	R	S	R		R			R
ERS357741	11658_4#64	ERR434706	Previously sequenced	2008	S	S		S	S	S	R		I			S
ERS357798	11658_4#65	ERR434707	Previously sequenced	2006	I	R		R	R	I	R		S			R
ERS357802	11658_4#66	ERR434708	Previously sequenced	2006	I	R		R	R	I	R		S			R
ERS357814	11658_4#67	ERR434709	Previously sequenced	2006	S	S		R	R	R	R		S			R
ERS357825	11658_4#68	ERR434710	Previously sequenced	2006	S	S		R	S	S	S		S			R
ERS357861	11658_4#69	ERR434711	Previously sequenced	2007	S	S		S	S	S	S		S			S
ERS356804	11658_4#6	ERR434648	Previously sequenced	2008	S	S	S		S	S	S	I	S	S	S	S
ERS357870	11658_4#70	ERR434712	Previously sequenced	2008	S	S		R	R	S	S		S			S
ERS357874	11658_4#71	ERR434713	Previously sequenced	2008	S	S		R	R	S	S		S			S
ERS357881	11658_4#72	ERR434714	Previously sequenced	2008	S	S		R	R	S	S		R			S
ERS357886	11658_4#73	ERR434715	Previously sequenced	2008	S	S		S	S	S	S		S			S
ERS357920	11658_4#74	ERR434716	Previously sequenced	2009	R	R		R	R	I	R		R			R
ERS357933	11658_4#75	ERR434717	Previously sequenced	2009	S	S		R	R	S	S		S			S
ERS357937	11658_4#76	ERR434718	Previously sequenced	2008	S	S		R	S	S	S		S			S
ERS357939	11658_4#77	ERR434719	Previously sequenced	2008	S	S		S	S	S	R		R			R
ERS357953	11658_4#78	ERR434720	Previously sequenced	2009	S	S		S	S	S	S		S			S
ERS357955	11658_4#79	ERR434721	Previously sequenced	2009	S	S		R	S	S	S		S			S
ERS356826	11658_4#7	ERR434649	Previously sequenced	2008	S	S	S		S	S	S	I	S	S	S	S
ERS357961	11658_4#80	ERR434722	Previously sequenced	2009	I	R		R	R	S	R		S			R
ERS357968	11658_4#81	ERR434723	Previously sequenced	2009	R	R		R	R	S	R		S			R
ERS357978	11658_4#82	ERR434724	Previously sequenced	2010	S	S		R	R	S	S		S			S
ERS357981	11658_4#83	ERR434725	Previously sequenced	2010	S	S		R	S	S	S		S			S
ERS357984	11658_4#84	ERR434726	Previously sequenced	2010	S	S		S	S	S	S		S			S
ERS357988	11658_4#85	ERR434727	Previously sequenced	2010	S	S		R	S	S	S		R			R
ERS357995	11658_4#86	ERR434728	Previously sequenced	2010	S	S		S	S	S	S		S			S
ERS358016	11658_4#87	ERR434729	Previously sequenced	2010	S	S		R	S	S	S		S			S
ERS358019	11658_4#88	ERR434730	Previously sequenced	2010	S	S		R	S	S	S		S			S
ERS358032	11658_4#89	ERR434731	Previously sequenced	2009	S	S		S	S	S	S		S			S
ERS356832	11658_4#8	ERR434650	Previously sequenced	2008	S	S	R		S	S	S	I	S	S	S	S
ERS358090	11658_4#90	ERR434732	Previously sequenced	2011	S	S		R	S	S	S		S			S
ERS358101	11658_4#91	ERR434733	Previously sequenced	2011	S	S		S	S	S	S		S			S
ERS358111	11658_4#92	ERR434734	Previously sequenced	2010	S	S		R	R	S	S		S			R
ERS358127	11658_4#93	ERR434735	Previously sequenced	2011	S	S		R	S	S	S		R			S
ERS358131	11658_4#94	ERR434736	Previously sequenced	2004	S	S		S	S	S	S		S			S
ERS358197	11658_4#95	ERR434737	Previously sequenced	2011	S	S		S	S	S	S		S			S
ERS358221	11658_4#96	ERR434738	Previously sequenced	2005	S	S		R	S	S	S		S			S
ERS356835	11658_4#9	ERR434651	Previously sequenced	2008	S	S	S		S	S	S	I	S	S	S	S
ERS356773	11658_5#10	ERR434748	Previously sequenced	2007	S	S	R		R	S	S	I	S	S	R	S
ERS356775	11658_5#11	ERR434749	Previously sequenced	2007	S	S	R		R	S	S	I	R	I	R	R
ERS356783	11658_5#12	ERR434750	Previously sequenced	2007	S	S	R		R	S	S	I	S	S	S	I
ERS356785	11658_5#13	ERR434751	Previously sequenced	2007	S	S	S		S	S	S	S	S	S	S	S
ERS356787	11658_5#14	ERR434752	Previously sequenced	2007	S	S	R		S	S	S	I	S	S	S	R
ERS356801	11658_5#15	ERR434753	Previously sequenced	2008	S	S	S		S	S	S	S	S	S	S	S
ERS356812	11658_5#16	ERR434754	Previously sequenced	2008	S	S	R		S	S	S	I	S	S	I	S
ERS356822	11658_5#17	ERR434755	Previously sequenced	2008	S	S	S		S	S	S	S	S	S	S	S
ERS356823	11658_5#18	ERR434756	Previously sequenced	2008	S	S	S		S	S	S	S	S	S	S	S
ERS356831	11658_5#19	ERR434757	Previously sequenced	2008	S	R	R		R	S	R	R	S	R	R	R
ERS356743	11658_5#1	ERR434739	Previously sequenced	2006	S	S	R		S	S	S	I	S	S	R	R
ERS356838	11658_5#20	ERR434758	Previously sequenced	2008	S	S	R		S	S	S	S	S	S	S	S
ERS356839	11658_5#21	ERR434759	Previously sequenced	2008	S	S	S		S	S	S	S	S	S	S	S
ERS356840	11658_5#22	ERR434760	Previously sequenced	2008	S	S	R		R	S	S	I	S	S	R	R
ERS356841	11658_5#23	ERR434761	Previously sequenced	2008	S	S	R		S	S	S	S	S	S	S	S
ERS356846	11658_5#25	ERR434763	Previously sequenced	2008	S	S	S		S	S	S	S	S	S	S	S
ERS356850	11658_5#26	ERR434764	Previously sequenced	2008	R	R	R		R	S	R	R	S	R	R	R
ERS356851	11658_5#27	ERR434765	Previously sequenced	2008	S	S	R		R	S	R	R	S	S	S	S
ERS356855	11658_5#28	ERR434766	Previously sequenced	2009	I	R	R		R	S	R	R	S	R	R	R
ERS356859	11658_5#29	ERR434767	Previously sequenced	2009	S	S	R		R	R	S	I	S	S	S	S
ERS356744	11658_5#2	ERR434740	Previously sequenced	2007	I	R	R		R	S	R	R	S	R	R	R
ERS356864	11658_5#30	ERR434768	Previously sequenced	2009	S	S	R		R	S	S	R	S	S	S	S
ERS356867	11658_5#31	ERR434769	Previously sequenced	2009	S	S	S		S	S	S	S	S	S	S	S
ERS356875	11658_5#32	ERR434770	Previously sequenced	2009	S	S	R		S	S	S	S	S	S	S	S
ERS356878	11658_5#33	ERR434771	Previously sequenced	2009	S	S	R		R	S	S	I	S	S	S	S
ERS356884	11658_5#34	ERR434772	Previously sequenced	2009	S	S	S		S	S	S	S	S	S	R	S
ERS356885	11658_5#35	ERR434773	Previously sequenced	2009	S	S	S		S	S	S	S	S	S	S	S
ERS356893	11658_5#36	ERR434774	Previously sequenced	2009	S	S	R		R	R	S	I	S	S	S	S
ERS356894	11658_5#37	ERR434775	Previously sequenced	2009	S	S	S		S	S	S	I	S	S	S	S
ERS356900	11658_5#38	ERR434776	Previously sequenced	2009	I	S	R		R	S	R	R	S	S	R	R
ERS356746	11658_5#3	ERR434741	Previously sequenced	2007	S	S	R		S	S	S	I	S	S	R	R
ERS356915	11658_5#40	ERR434778	Previously sequenced	2009	S	S	S		S	S	S	S	S	S	S	S
ERS356916	11658_5#41	ERR434779	Previously sequenced	2009	S	S	S		S	S	S	I	S	S	R	R
ERS356927	11658_5#42	ERR434780	Previously sequenced	2010	S	S	R		S	S	S	I	S	S	S	S
ERS357033	11658_5#43	ERR434781	Previously sequenced	2011	S	S	R		R	S	S	S	S	S	S	S
ERS357035	11658_5#44	ERR434782	Previously sequenced	2011	I	R	R		R	S	R	R	R	R	S	R
ERS357042	11658_5#45	ERR434783	Previously sequenced	2011	S	S	R		R	S	S	I	S	S	R	R
ERS357043	11658_5#46	ERR434784	Previously sequenced	2011	S	S	S		S	S	S	S	S	S	S	S
ERS357044	11658_5#47	ERR434785	Previously sequenced	2011	S	S	S		S	S	S	S	S	S	S	S
ERS357068	11658_5#49	ERR434787	Previously sequenced	2012	S	S	R		S	S	S	S	S	S	S	S
ERS356748	11658_5#4	ERR434742	Previously sequenced	2007	S	S	R		R	S	S	I	S	S	R	S
ERS357075	11658_5#50	ERR434788	Previously sequenced	2012	S	S	R		S	S	S	I	S	S	R	S
ERS357076	11658_5#51	ERR434789	Previously sequenced	2012	S	S	R		S	S	S	S	S	S	S	S
ERS357083	11658_5#52	ERR434790	Previously sequenced	2012	S	S	S		S	S	S	R	S	S	S	S
ERS357093	11658_5#53	ERR434791	Previously sequenced	2012	S	S	S		S	S	S	I	S	S	S	S
ERS357096	11658_5#54	ERR434792	Previously sequenced	2012	S	S	S		S	S	S	S	S	S	S	S
ERS357097	11658_5#55	ERR434793	Previously sequenced	2012	S	S	S		S	S	S	S	S	S	S	S
ERS357099	11658_5#56	ERR434794	Previously sequenced	2011	S	S	S		S	S	S	S	S	S	S	S
ERS357104	11658_5#57	ERR434795	Previously sequenced	2012	S	S	R		R	S	S	I	S	S	S	S
ERS357212	11658_5#58	ERR434796	Previously sequenced	2001	S			S	S	S	S		S			S
ERS357217	11658_5#59	ERR434797	Previously sequenced	2001	S			R	S	S	S		S			S
ERS356752	11658_5#5	ERR434743	Previously sequenced	2007	S	S	R		R	S	S	I	S	S	R	R
ERS357220	11658_5#60	ERR434798	Previously sequenced	2001	S			S	S	S	R		S			S
ERS357225	11658_5#61	ERR434799	Previously sequenced	2001	S			R	S	S	S		S			S
ERS357257	11658_5#62	ERR434800	Previously sequenced	2002	S	S		S	S	S	S		S			S
ERS357259	11658_5#63	ERR434801	Previously sequenced	2002	S	S		R	R	S	S		S			S
ERS357265	11658_5#64	ERR434802	Previously sequenced	2002	S	S		S	S	S	S		S			S
ERS357282	11658_5#65	ERR434803	Previously sequenced	2002	S	S		S	S	S	S		S			S
ERS357394	11658_5#66	ERR434804	Previously sequenced	2003	S	S		R	R	S	S		S			S
ERS357403	11658_5#67	ERR434805	Previously sequenced	2003	S	S		R	S	S	S		S			S
ERS357426	11658_5#68	ERR434806	Previously sequenced	2004	S	S		S	S	I	S		S			S
ERS357428	11658_5#69	ERR434807	Previously sequenced	2004	S	S		S	S	S	S		S			R
ERS356762	11658_5#6	ERR434744	Previously sequenced	2007	S	S	S		S	S	S	S	S	S	S	S
ERS357437	11658_5#70	ERR434808	Previously sequenced	2004	S	S		S	S	I	S		S			S
ERS357439	11658_5#71	ERR434809	Previously sequenced	2004	S	S		S	S	I	S		S			S
ERS357443	11658_5#72	ERR434810	Previously sequenced	2004	S	S		S	S	I	S		S			S
ERS357452	11658_5#73	ERR434811	Previously sequenced	2004	S	S		S	S	S	S		S			S
ERS357454	11658_5#74	ERR434812	Previously sequenced	2004	S	S		R	S	R	S		S			S
ERS357455	11658_5#75	ERR434813	Previously sequenced	2004	S	S		S	S	S	S		S			S
ERS357472	11658_5#76	ERR434814	Previously sequenced	2002	S	S		S	S	S	S		S			S
ERS357477	11658_5#77	ERR434815	Previously sequenced	2002	S	S		R	R	R	S		S			I
ERS357483	11658_5#78	ERR434816	Previously sequenced	2003	S	S		R	R	I	R		S			S
ERS357484	11658_5#79	ERR434817	Previously sequenced	2003	S	S		S	S	S	S		S			S
ERS356763	11658_5#7	ERR434745	Previously sequenced	2007	S	S	S		S	S	S	S	S	S	S	S
ERS357488	11658_5#80	ERR434818	Previously sequenced	2003	S	S		R	R	S	S		S			S
ERS357490	11658_5#81	ERR434819	Previously sequenced	2002	R	R		R	S	S	S		S			S
ERS357494	11658_5#82	ERR434820	Previously sequenced	2005	S	S		R	R	S	R		S			S
ERS357527	11658_5#83	ERR434821	Previously sequenced	2004	S	S		R	R	S	S		S			S
ERS357539	11658_5#84	ERR434822	Previously sequenced	2004	S	S		R	S	S	S		S			S
ERS357543	11658_5#85	ERR434823	Previously sequenced	2004	S	S		R	S	S	S		S			S
ERS357546	11658_5#86	ERR434824	Previously sequenced	2004	S	S		S	S	S	S		S			S
ERS357566	11658_5#87	ERR434825	Previously sequenced	2005	R	R		R	R	S	R		R			R
ERS357567	11658_5#88	ERR434826	Previously sequenced	2005	S	S		R	S	S	S		S			S
ERS357621	11658_5#89	ERR434827	Previously sequenced	2005	S	S		S	S	S	S		S			S
ERS356764	11658_5#8	ERR434746	Previously sequenced	2007	S	S	S		S	S	S	S	S	S	S	S
ERS357629	11658_5#90	ERR434828	Previously sequenced	2005	S	S		R	S	S	S		S			S
ERS357856	11658_5#91	ERR434829	Previously sequenced	2008	S	S		S	S	S	S		S			S
ERS357896	11658_5#92	ERR434830	Previously sequenced	2009	S	S		R	S	S	S		S			S
ERS357928	11658_5#93	ERR434831	Previously sequenced	2009	S	S		R	S	S	S		S			S
ERS357972	11658_5#94	ERR434832	Previously sequenced	2009	S	S		R	R	S	S		S			S
ERS357996	11658_5#95	ERR434833	Previously sequenced	2010	S	S		S	S	S	S		S			S
ERS358118	11658_5#96	ERR434834	Previously sequenced	2011	S	S		R	R	S	S		S			S
ERS356769	11658_5#9	ERR434747	Previously sequenced	2007	S	S	S		S	S	S	I	S	S	S	S
ERS356791	11658_6#10	ERR434844	Previously sequenced	2007	R	R	R		R	S	R	R	S	R	R	R
ERS356792	11658_6#11	ERR434845	Previously sequenced	2007	S	S	R		R	S	S	S	S	S	R	S
ERS356794	11658_6#12	ERR434846	Previously sequenced	2007	S	S	S		S	S	S	S	S	S	S	S
ERS356805	11658_6#13	ERR434847	Previously sequenced	2008	S	R	R		R	S	R	R	S	R	R	R
ERS356807	11658_6#14	ERR434848	Previously sequenced	2008	S	S	S		S	S	S	S	S	S	R	R
ERS356808	11658_6#15	ERR434849	Previously sequenced	2008	S	S	R		S	S	S	I	S	S	R	R
ERS356813	11658_6#16	ERR434850	Previously sequenced	2008	R	R	R		R	I	R	R	S	S	R	R
ERS356820	11658_6#17	ERR434851	Previously sequenced	2008	S	S	R		S	S	S	S	S	S	R	S
ERS356825	11658_6#18	ERR434852	Previously sequenced	2008	S	S	S		S	S	S	S	S	S	S	S
ERS356828	11658_6#19	ERR434853	Previously sequenced	2008	S	S	R		S	S	S	S	S	S	S	S
ERS356745	11658_6#1	ERR434835	Previously sequenced	2007	S	S	S		S	S	S	S	S	S	S	S
ERS356830	11658_6#20	ERR434854	Previously sequenced	2008	S	S	S		S	S	S	S	S	S	S	S
ERS356848	11658_6#21	ERR434855	Previously sequenced	2008	S	S	R		S	S	S	S	S	S	S	S
ERS356857	11658_6#22	ERR434856	Previously sequenced	2009	R	R	R		R	S	R	R	S	S	S	I
ERS356862	11658_6#23	ERR434857	Previously sequenced	2009	S	S	R		R	S	S	I	S	S	S	S
ERS356876	11658_6#24	ERR434858	Previously sequenced	2009	S	S	R		R	S	R	I	S	S	R	S
ERS356886	11658_6#25	ERR434859	Previously sequenced	2009	S	S	R		R	S	R	R	S	S	S	S
ERS356887	11658_6#26	ERR434860	Previously sequenced	2009	S	S	S		S	S	S	S	S	S	S	S
ERS356889	11658_6#27	ERR434861	Previously sequenced	2009	S	S	S		S	S	S	S	S	S	S	S
ERS356891	11658_6#28	ERR434862	Previously sequenced	2009	S	S	R		S	S	S	S	S	S	S	S
ERS356898	11658_6#29	ERR434863	Previously sequenced	2009	S	S	R		S	R	S	I	S	S	S	S
ERS356750	11658_6#2	ERR434836	Previously sequenced	2007	S	S	S		S	S	S	S	S	S	S	S
ERS356904	11658_6#30	ERR434864	Previously sequenced	2009	S	S	S		S	S	S	S	S	S	S	S
ERS356914	11658_6#31	ERR434865	Previously sequenced	2009	S	S	S		S	S	S	S	S	S	S	S
ERS356917	11658_6#32	ERR434866	Previously sequenced	2009	S	S	S		S	S	S	S	S	S	R	R
ERS356921	11658_6#33	ERR434867	Previously sequenced	2009	S	S	S		S	S	S	S	S	S	S	S
ERS356925	11658_6#34	ERR434868	Previously sequenced	2010	S	S	S		S	S	S	S	S	S	S	S
ERS357024	11658_6#35	ERR434869	Previously sequenced	2010	S	S	S		S	S	S	S	S	S	R	S
ERS357025	11658_6#36	ERR434870	Previously sequenced	2010	S	S	R		R	R	S	I	S	S	R	S
ERS357028	11658_6#37	ERR434871	Previously sequenced	2010	S	S	S		S	S	S	I	S	S	S	S
ERS357034	11658_6#38	ERR434872	Previously sequenced	2011	S	S	R		S	S	S	I	S	S	S	S
ERS357036	11658_6#39	ERR434873	Previously sequenced	2011	S	S	R		S	S	S	I	S	S	R	R
ERS356751	11658_6#3	ERR434837	Previously sequenced	2007	S	S	S		S	S	S	S	S	S	S	S
ERS357050	11658_6#40	ERR434874	Previously sequenced	2011	S	S	S		S	S	S	S	S	S	S	S
ERS357051	11658_6#41	ERR434875	Previously sequenced	2011	I	R	R		S	S	R	R	S	S	S	R
ERS357053	11658_6#42	ERR434876	Previously sequenced	2011	S	S	R		R	S	S	I	S	S	S	S
ERS357058	11658_6#43	ERR434877	Previously sequenced	2012
ERS357061	11658_6#44	ERR434878	Previously sequenced	2012	S	S	R		S	S	S	I	S	S	R	S
ERS357063	11658_6#45	ERR434879	Previously sequenced	2012	S	S	R		S	S	S	S	S	S	S	S
ERS357071	11658_6#47	ERR434881	Previously sequenced	2012	S	S	R		R	S	S	I	S	S	R	S
ERS357077	11658_6#48	ERR434882	Previously sequenced	2012	S	S	R		S	S	S	S	S	S	S	S
ERS357084	11658_6#49	ERR434883	Previously sequenced	2012	I	R	R		R	S	R	R	S	S	R	S
ERS356756	11658_6#4	ERR434838	Previously sequenced	2007	S	S	S		S	S	S	I	S	S	S	S
ERS357089	11658_6#50	ERR434884	Previously sequenced	2012	S	S	S		S	S	S	S	S	S	R	S
ERS357094	11658_6#51	ERR434885	Previously sequenced	2012	S	S	R		R	R	S	R	S	S	S	S
ERS357095	11658_6#52	ERR434886	Previously sequenced	2012	S	S	R		S	S	S	S	S	S	R	S
ERS357098	11658_6#53	ERR434887	Previously sequenced	2012	S	S	R		S	S	S	I	R	R	S	S
ERS357102	11658_6#54	ERR434888	Previously sequenced	2012	S	S	R		R	S	S	I	S	S	S	S
ERS357108	11658_6#55	ERR434889	Previously sequenced	2012	S	S	R		R	S	S	S	S	S	S	S
ERS357109	11658_6#56	ERR434890	Previously sequenced	2012	S	S	R		S	S	S	S	S	S	S	S
ERS357206	11658_6#57	ERR434891	Previously sequenced	2012	S	S	S		S	S	S	S	S	S	S	S
ERS357219	11658_6#58	ERR434892	Previously sequenced	2001	S			S	S	I	S		S			S
ERS357227	11658_6#59	ERR434893	Previously sequenced	2001	S			R	S	S	S		S			S
ERS356758	11658_6#5	ERR434839	Previously sequenced	2007	S	S	S		S	S	S	S	S	S	S	S
ERS357236	11658_6#60	ERR434894	Previously sequenced	2001	S			S	S	S	S		S			S
ERS357242	11658_6#61	ERR434895	Previously sequenced	2002	S	S		S	S	S	S		S			S
ERS357245	11658_6#62	ERR434896	Previously sequenced	2002	S	S		S	S	S	S		S			S
ERS357290	11658_6#63	ERR434897	Previously sequenced	2002	S	S		R	R	S	S		S			S
ERS357399	11658_6#64	ERR434898	Previously sequenced	2003	S	S		R	S	S	S		S			R
ERS357419	11658_6#65	ERR434899	Previously sequenced	2003	S	S		R	S	S	S		S			S
ERS357442	11658_6#66	ERR434900	Previously sequenced	2004	S	S		S	S	S	S		S			S
ERS357451	11658_6#67	ERR434901	Previously sequenced	2004	S	S		S	S	S	S		S			S
ERS357453	11658_6#68	ERR434902	Previously sequenced	2004	S	S		S	S	I	S		S			S
ERS357457	11658_6#69	ERR434903	Previously sequenced	2004	S	S		S	S	S	S		S			S
ERS356779	11658_6#6	ERR434840	Previously sequenced	2007	S	S	R		S	S	S	I	S	S	S	S
ERS357462	11658_6#70	ERR434904	Previously sequenced	2004	S	S		S	S	S	S		S			R
ERS357473	11658_6#71	ERR434905	Previously sequenced	2002	S	S		R	R	S	S		S			S
ERS357479	11658_6#72	ERR434906	Previously sequenced	2002	S	S		R	S	S	S		S			S
ERS357497	11658_6#73	ERR434907	Previously sequenced	2005	S	S		R	S	S	S		S			R
ERS357500	11658_6#74	ERR434908	Previously sequenced	2005	S	S		R	R	S	S		S			S
ERS357502	11658_6#75	ERR434909	Previously sequenced	2005	S	S		R	R	S	S		S			S
ERS357503	11658_6#76	ERR434910	Previously sequenced	2005	S	S		S	S	S	S		S			S
ERS357507	11658_6#77	ERR434911	Previously sequenced	2004	S	S		S	S	S	S		S			S
ERS357509	11658_6#78	ERR434912	Previously sequenced	2004	S	S		S	S	S	S		S			R
ERS357529	11658_6#79	ERR434913	Previously sequenced	2004	S	S		R	R	S	R		S			S
ERS356781	11658_6#7	ERR434841	Previously sequenced	2007	S	S	S		S	S	S	I	S	S	R	S
ERS357533	11658_6#80	ERR434914	Previously sequenced	2004	S	S		S	S	S	S		S			S
ERS357534	11658_6#81	ERR434915	Previously sequenced	2004	S	R		R	R	S	R		S			R
ERS357538	11658_6#82	ERR434916	Previously sequenced	2004	S	S		R	R	S	S		S			R
ERS357542	11658_6#83	ERR434917	Previously sequenced	2004	S	S		S	S	S	S		S			S
ERS357547	11658_6#84	ERR434918	Previously sequenced	2004	S	S		S	S	S	S		S			S
ERS357556	11658_6#85	ERR434919	Previously sequenced	2005	S	S		S	S	S	S		S			S
ERS357560	11658_6#86	ERR434920	Previously sequenced	2005	S	S		S	S	S	S		S			S
ERS357561	11658_6#87	ERR434921	Previously sequenced	2005	S	S		S	S	S	S		S			S
ERS357569	11658_6#88	ERR434922	Previously sequenced	2005	R	R		R	R	R	R		S			R
ERS357570	11658_6#89	ERR434923	Previously sequenced	2005	S	S		S	S	S	S		S			S
ERS356784	11658_6#8	ERR434842	Previously sequenced	2007	S	S	R		R	S	S	I	S	S	S	I
ERS357651	11658_6#90	ERR434924	Previously sequenced	2006	S	S		S	S	S	S		S			S
ERS357904	11658_6#91	ERR434925	Previously sequenced	2008	R	R		R	R	I	R		R			R
ERS357918	11658_6#92	ERR434926	Previously sequenced	2009	S	S		S	S	S	R		S			S
ERS357936	11658_6#93	ERR434927	Previously sequenced	2009	S	S		S	S	S	S		S			S
ERS358034	11658_6#94	ERR434928	Previously sequenced	2010	S	S		S	S	S	S		S			S
ERS358049	11658_6#95	ERR434929	Previously sequenced	2010	S	S		R	S	S	S		S			S
ERS358129	11658_6#96	ERR434930	Previously sequenced	2011	R	I		R	R	S	R		S			R
ERS356786	11658_6#9	ERR434843	Previously sequenced	2007	S	S	R		R	S	S	I	S	S	S	S
ERS356819	11658_7#10	ERR434940	Previously sequenced	2008	S	S	S		S	S	S	I	S	S	S	S
ERS356824	11658_7#11	ERR434941	Previously sequenced	2008	S	S	R		R	S	S	I	S	S	S	S
ERS356834	11658_7#13	ERR434943	Previously sequenced	2008	S	S	R		R	R	R	I	S	S	R	S
ERS356849	11658_7#14	ERR434944	Previously sequenced	2008	S	R	R		R	S	R	R	S	S	S	S
ERS356853	11658_7#15	ERR434945	Previously sequenced	2009	S	S	R		R	S	R	I	S	R	R	R
ERS356865	11658_7#16	ERR434946	Previously sequenced	2009	R	S	R		S	S	S	R	S	S	R	R
ERS356869	11658_7#17	ERR434947	Previously sequenced	2009	S	S	S		S	S	S	I	S	S	S	S
ERS356877	11658_7#18	ERR434948	Previously sequenced	2009	S	S	S		S	S	S	S	S	S	S	S
ERS356888	11658_7#19	ERR434949	Previously sequenced	2009	S	S	S		S	S	S	S	S	S	S	S
ERS356759	11658_7#1	ERR434931	Previously sequenced	2007	S	S	R		S	S	S	I	S	S	R	S
ERS356903	11658_7#20	ERR434950	Previously sequenced	2009	S	S	S		S	S	S	I	S	S	S	S
ERS356908	11658_7#21	ERR434951	Previously sequenced	2009	S	S	R		S	S	S	S	S	S	S	S
ERS356909	11658_7#22	ERR434952	Previously sequenced	2009	S	S	S		S	S	S	S	S	S	S	S
ERS356911	11658_7#23	ERR434953	Previously sequenced	2009	S	S	R		R	S	R	R	R	R	R	R
ERS356922	11658_7#24	ERR434954	Previously sequenced	2009	S	S	R		S	S	S	S	S	S	R	S
ERS356923	11658_7#25	ERR434955	Previously sequenced	2009	S	S	S		S	S	S	S	S	S	S	S
ERS356926	11658_7#26	ERR434956	Previously sequenced	2010	S	R	R		R	S	R	R	S	R	R	R
ERS357029	11658_7#27	ERR434957	Previously sequenced	2010	S	S	R		R	R	S	I	S	S	S	S
ERS357038	11658_7#28	ERR434958	Previously sequenced	2011	S	S	S		S	S	S	S	S	S	S	S
ERS357046	11658_7#29	ERR434959	Previously sequenced	2011	S	S	R		R	S	S	I	S	S	R	S
ERS356774	11658_7#2	ERR434932	Previously sequenced	2007	S	S	R		S	S	S	I	S	S	S	S
ERS357074	11658_7#30	ERR434960	Previously sequenced	2012	I	R	R		R	S	R	R	R	R	R	R
ERS357085	11658_7#31	ERR434961	Previously sequenced	2012	S	S	R		S	S	S	I	S	S	R	R
ERS357101	11658_7#32	ERR434962	Previously sequenced	2012	S	S	R		S	S	S	S	S	S	S	S
ERS357103	11658_7#33	ERR434963	Previously sequenced	2012	S	R	R		R	S	R	R	S	R	R	R
ERS357106	11658_7#34	ERR434964	Previously sequenced	2012	S	S	R		S	S	S	S	S	S	R	S
ERS357107	11658_7#35	ERR434965	Previously sequenced	2012	I	R	R		S	S	R	R	S	S	R	R
ERS357110	11658_7#36	ERR434966	Previously sequenced	2012	S	S	S		S	S	S	S	S	S	S	S
ERS357157	11658_7#39	ERR434969	Previously sequenced	2001	S			S	S	S	S		S			S
ERS356776	11658_7#3	ERR434933	Previously sequenced	2007	S	S	R		S	S	S	I	S	S	R	S
ERS357203	11658_7#40	ERR434970	Previously sequenced	2011	S	S	S		S	S	S	S	S	S	S	S
ERS357210	11658_7#41	ERR434971	Previously sequenced	2001	S			R	S	S	S		S			S
ERS357211	11658_7#42	ERR434972	Previously sequenced	2001	S			R	S	S	R		S			S
ERS357214	11658_7#43	ERR434973	Previously sequenced	2001	S			R	S	S	R		S			S
ERS357229	11658_7#44	ERR434974	Previously sequenced	2001	S			R	R	S	S		S			S
ERS357232	11658_7#45	ERR434975	Previously sequenced	2001	S			R	R	S	S		S			S
ERS357241	11658_7#46	ERR434976	Previously sequenced	2002	S	S		S	S	S	S		S			S
ERS357243	11658_7#47	ERR434977	Previously sequenced	2002	S	S		R	R	R	S		S			S
ERS357246	11658_7#48	ERR434978	Previously sequenced	2002	S	S		S	S	S	S		S			S
ERS357267	11658_7#49	ERR434979	Previously sequenced	2002	S	S		S	S	S	S		S			S
ERS356777	11658_7#4	ERR434934	Previously sequenced	2007	S	S	R		S	S	S	I	S	S	S	S
ERS357289	11658_7#50	ERR434980	Previously sequenced	2002	S	S		R	R	S	S		S			S
ERS357291	11658_7#51	ERR434981	Previously sequenced	2002	S	S		R	S	S	S		S			S
ERS357398	11658_7#52	ERR434982	Previously sequenced	2003	S	S		R	R	S	S		S			S
ERS357409	11658_7#53	ERR434983	Previously sequenced	2003	R	R		R	S	S	R		S			R
ERS357414	11658_7#54	ERR434984	Previously sequenced	2003	S	S		S	S	S	S		S			S
ERS357423	11658_7#55	ERR434985	Previously sequenced	2004	S	S		S	S	R	R		S			S
ERS357435	11658_7#56	ERR434986	Previously sequenced	2004	S	S		R	S	S	S		S			S
ERS357445	11658_7#57	ERR434987	Previously sequenced	2004	S	S		R	S	S	S		S			S
ERS357446	11658_7#58	ERR434988	Previously sequenced	2004	S	S		R	R	R	R		S			S
ERS357465	11658_7#59	ERR434989	Previously sequenced	2002	R	R		R	R	S	R		S			S
ERS356780	11658_7#5	ERR434935	Previously sequenced	2007	S	S	S		S	S	S	S	S	S	S	S
ERS357469	11658_7#60	ERR434990	Previously sequenced	2001	S			S	S	S	S		S			S
ERS357485	11658_7#62	ERR434992	Previously sequenced	2003	S	S		S	S	S	S		S			S
ERS357489	11658_7#63	ERR434993	Previously sequenced	2003	S	S		R	R	S	S		S			S
ERS357535	11658_7#64	ERR434994	Previously sequenced	2004	S	R		R	R	I	R		S			R
ERS357652	11658_7#65	ERR434995	Previously sequenced	2006	R	R		R	R	S	R		R			R
ERS357655	11658_7#66	ERR434996	Previously sequenced	2006	R	R		R	R	S	R		R			R
ERS357662	11658_7#67	ERR434997	Previously sequenced	2006	S	S		R	S	S	S		S			R
ERS357664	11658_7#68	ERR434998	Previously sequenced	2006	S	S		S	S	S	S		S			S
ERS357666	11658_7#69	ERR434999	Previously sequenced	2006	S	S		R	R	R	S		S			S
ERS356797	11658_7#6	ERR434936	Previously sequenced	2008	S	S	R		S	S	S	S	S	S	R	S
ERS357692	11658_7#70	ERR435000	Previously sequenced	2007	S	S		R	S	S	S		S			S
ERS357824	11658_7#71	ERR435001	Previously sequenced	2006	S	S		S	S	S	S		R			R
ERS357854	11658_7#72	ERR435002	Previously sequenced	2008	S	S		S	S	S	S		S			S
ERS357910	11658_7#73	ERR435003	Previously sequenced	2009	S	S		S	S	S	S		S			S
ERS357938	11658_7#74	ERR435004	Previously sequenced	2008	S	S		R	R	S	S		S			S
ERS357956	11658_7#75	ERR435005	Previously sequenced	2009	S	S		R	S	S	S		S			S
ERS357964	11658_7#76	ERR435006	Previously sequenced	2009	I	S		R	R	R	S		S			S
ERS357973	11658_7#77	ERR435007	Previously sequenced	2009	S	S		R	S	S	S		S			S
ERS357992	11658_7#78	ERR435008	Previously sequenced	2010	I	R		R	R	R	R		S			R
ERS357997	11658_7#79	ERR435009	Previously sequenced	2010	S	S		S	S	S	S		S			S
ERS356800	11658_7#7	ERR434937	Previously sequenced	2008	R	R	R		S	S	R	R	S	S	R	R
ERS358004	11658_7#80	ERR435010	Previously sequenced	2010	S	S		R	R	S	S		S			S
ERS358013	11658_7#81	ERR435011	Previously sequenced	2010	S	S		S	S	S	S		S			S
ERS358024	11658_7#82	ERR435012	Previously sequenced	2010	S	S		S	S	S	S		S			S
ERS358027	11658_7#83	ERR435013	Previously sequenced	2009	S	S		R	S	S	S		S			S
ERS358072	11658_7#84	ERR435014	Previously sequenced	2011	S	S		R	S	S	S		S			S
ERS358080	11658_7#85	ERR435015	Previously sequenced	2011	R	R		R	R	S	R		R			R
ERS358082	11658_7#86	ERR435016	Previously sequenced	2011	I	R		R	S	S	R		S			R
ERS358092	11658_7#87	ERR435017	Previously sequenced	2011	S	S		S	S	S	S		S			S
ERS358094	11658_7#88	ERR435018	Previously sequenced	2011	S	S		S	S	S	S		S			S
ERS358098	11658_7#89	ERR435019	Previously sequenced	2011	S	S		R	S	S	S		S			S
ERS356811	11658_7#8	ERR434938	Previously sequenced	2008	S	S	R		R	S	S	I	R	R	R	R
ERS358104	11658_7#90	ERR435020	Previously sequenced	2011	S	S		R	R	S	S		S			R
ERS358108	11658_7#91	ERR435021	Previously sequenced	2011	S	S		S	S	S	S		S			S
ERS358113	11658_7#92	ERR435022	Previously sequenced	2011	S	S		R	R	S	S		S			S
ERS358115	11658_7#93	ERR435023	Previously sequenced	2011	R	R		R	R	S	R		S			R
ERS358117	11658_7#94	ERR435024	Previously sequenced	2011	S	S		S	S	S	S		S			S
ERS358122	11658_7#95	ERR435025	Previously sequenced	2011	S	S		S	S	S	S		S			S
ERS358128	11658_7#96	ERR435026	Previously sequenced	2011	S	S		S	S	S	S		S			R
ERS356814	11658_7#9	ERR434939	Previously sequenced	2008	S	S	S		S	S	S	S	S	S	S	S
ERS356760	11658_8#24	ERR435027	Previously sequenced	2007	S	S	S		S	S	S	S	S	S	S	S
ERS356778	11658_8#25	ERR435028	Previously sequenced	2007	S	S	S		S	S	S	I	S	S	S	S
ERS356782	11658_8#26	ERR435029	Previously sequenced	2007	S	S	R		S	S	S	S	S	S	R	R
ERS356795	11658_8#27	ERR435030	Previously sequenced	2007	S	S	S		S	S	S	I	S	S	R	R
ERS356809	11658_8#28	ERR435031	Previously sequenced	2008	S	S	S		S	S	S	S	S	S	S	S
ERS356810	11658_8#29	ERR435032	Previously sequenced	2008	S	S	S		S	S	S	S	S	S	S	S
ERS356815	11658_8#30	ERR435033	Previously sequenced	2008	R	R	R		R	S	R	R	R	R	S	R
ERS356816	11658_8#31	ERR435034	Previously sequenced	2008	S	S	S		S	S	S	S	S	S	S	S
ERS356833	11658_8#32	ERR435035	Previously sequenced	2008	S	S	R		S	S	S	I	S	S	R	S
ERS356843	11658_8#33	ERR435036	Previously sequenced	2008	R	R	R		S	S	R	R	S	S	S	S
ERS356844	11658_8#34	ERR435037	Previously sequenced	2008	S	S	S		S	S	S	S	S	S	S	S
ERS356866	11658_8#35	ERR435038	Previously sequenced	2009	S	S	R		R	S	S	S	S	S	R	S
ERS356883	11658_8#36	ERR435039	Previously sequenced	2009	S	S	R		R	S	R	I	S	S	S	S
ERS356890	11658_8#37	ERR435040	Previously sequenced	2009	S	S	S		S	S	S	S	S	S	S	S
ERS356895	11658_8#38	ERR435041	Previously sequenced	2009	S	S	R		R	S	S	I	S	S	R	S
ERS356897	11658_8#39	ERR435042	Previously sequenced	2009	S	S	R		S	S	S	S	S	S	R	R
ERS356913	11658_8#40	ERR435043	Previously sequenced	2009	S	S	S		S	S	S	S	S	S	S	S
ERS356919	11658_8#41	ERR435044	Previously sequenced	2009	S	S	S		S	S	S	S	S	S	S	S
ERS356920	11658_8#42	ERR435045	Previously sequenced	2009	S	S	R		S	S	S	S	S	S	R	S
ERS356928	11658_8#43	ERR435046	Previously sequenced	2010	S	S	S		S	S	S	S	S	S	S	S
ERS357037	11658_8#44	ERR435047	Previously sequenced	2011	S	S	S		S	S	S	S	S	S	S	S
ERS357040	11658_8#45	ERR435048	Previously sequenced	2011	S	S	R		R	R	S	R	S	S	R	S
ERS357045	11658_8#46	ERR435049	Previously sequenced	2011	S	S	R		R	S	S	S	S	S	S	S
ERS357047	11658_8#47	ERR435050	Previously sequenced	2011	S	S	R		S	S	S	I	S	S	S	S
ERS357048	11658_8#48	ERR435051	Previously sequenced	2011	S	S	S		S	S	S	S	S	S	S	S
ERS357049	11658_8#49	ERR435052	Previously sequenced	2011	S	S	S		S	S	S	I	S	S	S	S
ERS357052	11658_8#50	ERR435053	Previously sequenced	2011	S	S	R		S	S	S	S	S	S	R	S
ERS357056	11658_8#51	ERR435054	Previously sequenced	2012	S	S	S		S	S	S	I	S	S	S	S
ERS357070	11658_8#52	ERR435055	Previously sequenced	2012	S	S	R		R	R	S	I	S	S	S	S
ERS357072	11658_8#53	ERR435056	Previously sequenced	2012	S	S	R		S	S	S	I	S	S	R	S
ERS357086	11658_8#54	ERR435057	Previously sequenced	2012	S	S	R		S	S	S	S	R	R	R	S
ERS357088	11658_8#55	ERR435058	Previously sequenced	2012	R	R	R		R	S	R	R	S	R	R	R
ERS357202	11658_8#56	ERR435059	Previously sequenced	2011	S	S	R		S	S	S	S	S	S	R	S
ERS357209	11658_8#57	ERR435060	Previously sequenced	2012	S	S	R		S	S	S	I	S	S	R	I
ERS357235	11658_8#58	ERR435061	Previously sequenced	2001	S			S	S	S	S		S			S
ERS357251	11658_8#59	ERR435062	Previously sequenced	2002	S	S		S	S	S	S		S			S
ERS357396	11658_8#60	ERR435063	Previously sequenced	2003	S	S		R	S	S	S		S			S
ERS357405	11658_8#61	ERR435064	Previously sequenced	2003	S	S		S	S	S	S		S			S
ERS357427	11658_8#62	ERR435065	Previously sequenced	2004	S	S		S	S	I	S		S			S
ERS357430	11658_8#63	ERR435066	Previously sequenced	2004	S	S		R	S	S	S		S			S
ERS357441	11658_8#64	ERR435067	Previously sequenced	2004	S	S		R	R	S	S		R			R
ERS357444	11658_8#65	ERR435068	Previously sequenced	2004	S	S		S	S	S	S		S			S
ERS357466	11658_8#66	ERR435069	Previously sequenced	2002	S	S		R	S	S	S		S			S
ERS357467	11658_8#67	ERR435070	Previously sequenced	2003	S	S		R	S	S	S		S			S
ERS357468	11658_8#68	ERR435071	Previously sequenced	2003	S	S		R	S	S	S		S			R
ERS357480	11658_8#69	ERR435072	Previously sequenced	2002	S	S		R	S	S	S		S			S
ERS357487	11658_8#70	ERR435073	Previously sequenced	2003	S	S		R	S	S	S		S			S
ERS357491	11658_8#71	ERR435074	Previously sequenced	2004	S	S		R	S	S	S		S			S
ERS357492	11658_8#72	ERR435075	Previously sequenced	2004	S	S		S	S	S	S		S			S
ERS357493	11658_8#73	ERR435076	Previously sequenced	2004	S	S		R	R	S	S		S			S
ERS357495	11658_8#74	ERR435077	Previously sequenced	2004	S	S		S	S	S	S		S			S
ERS357496	11658_8#75	ERR435078	Previously sequenced	2005	S	S		R	R	S	S		I			S
ERS357498	11658_8#76	ERR435079	Previously sequenced	2005	S	S		R	S	S	S		S			S
ERS357504	11658_8#77	ERR435080	Previously sequenced	2004	S	S		R	S	S	S		S			S
ERS357505	11658_8#78	ERR435081	Previously sequenced	2004	S	S		R	S	S	S		S			R
ERS357508	11658_8#79	ERR435082	Previously sequenced	2004	S	S		S	S	S	S		S			I
ERS357514	11658_8#80	ERR435083	Previously sequenced	2004	S	S		S	S	S	S		S			S
ERS357515	11658_8#81	ERR435084	Previously sequenced	2004	S	S		R	S	S	S		S			S
ERS357516	11658_8#82	ERR435085	Previously sequenced	2004	S	S		S	S	S	S		S			S
ERS357520	11658_8#83	ERR435086	Previously sequenced	2004	S	S		S	S	S	S		S			S
ERS357528	11658_8#84	ERR435087	Previously sequenced	2004	S	R		R	R	I	R		S			R
ERS357530	11658_8#85	ERR435088	Previously sequenced	2004	S	S		S	S	S	S		S			R
ERS357532	11658_8#86	ERR435089	Previously sequenced	2004	S	S		S	S	S	S		S			S
ERS357536	11658_8#87	ERR435090	Previously sequenced	2004	S	S		S	S	S	S		S			S
ERS357548	11658_8#88	ERR435091	Previously sequenced	2004	S	S		S	S	S	S		S			S
ERS357549	11658_8#89	ERR435092	Previously sequenced	2004	S	S		R	R	S	S		S			S
ERS357551	11658_8#90	ERR435093	Previously sequenced	2004	S	S		S	S	S	S		S			S
ERS357562	11658_8#91	ERR435094	Previously sequenced	2005	S	S		R	R	S	S		S			S
ERS357571	11658_8#92	ERR435095	Previously sequenced	2005	S	S		R	R	S	S		R			R
ERS357912	11658_8#93	ERR435096	Previously sequenced	2009	R	R		R	S	S	R		S			R
ERS357926	11658_8#94	ERR435097	Previously sequenced	2009	S	S		R	S	S	R		S			I
ERS358020	11658_8#95	ERR435098	Previously sequenced	2010	S	S		R	S	S	S		S			S
ERS358021	11658_8#96	ERR435099	Previously sequenced	2009	S	S		R	S	S	S		S			S
ERS357011	11679_4#10	ERR435109	Previously sequenced	2011	S	S	R		R	S	S	I	S	S	R	S
ERS357021	11679_4#11	ERR435110	Previously sequenced	2011	S	S	R		S	S	S	S	S	S	R	S
ERS357030	11679_4#12	ERR435111	Previously sequenced	2010	S	S	S		S	S	S	S	S	S	S	S
ERS357112	11679_4#13	ERR435112	Previously sequenced	2012	S	S	R		S	S	S	I	S	S	R	S
ERS357119	11679_4#14	ERR435113	Previously sequenced	2012	S	S	S		S	S	S	S	S	S	S	S
ERS357121	11679_4#15	ERR435114	Previously sequenced	2012	S	S	S		S	S	S	S	S	S	S	S
ERS357138	11679_4#16	ERR435115	Previously sequenced	2012	S	S	R		S	S	S	S	S	S	S	S
ERS357179	11679_4#17	ERR435116	Previously sequenced	2001	S			S	S	S	S		S			S
ERS357181	11679_4#18	ERR435117	Previously sequenced	2001	S			S	S	S	S		S			S
ERS357182	11679_4#19	ERR435118	Previously sequenced	2001	S			R	S	S	S		S			S
ERS356793	11679_4#1	ERR435100	Previously sequenced	2007	I	R	R		R	S	R	R	S	S	R	R
ERS357189	11679_4#20	ERR435119	Previously sequenced	2001	S			R	R	I	R		S			R
ERS357193	11679_4#21	ERR435120	Previously sequenced	2001	S			R	R	S	S		S			S
ERS357263	11679_4#22	ERR435121	Previously sequenced	2002	S	S		R	R	S	S		S			S
ERS357271	11679_4#23	ERR435122	Previously sequenced	2002	S	S		R	R	R	S		S			R
ERS357286	11679_4#24	ERR435123	Previously sequenced	2002	S	S		S	S	S	S		S			S
ERS357299	11679_4#25	ERR435124	Previously sequenced	2002	S	S		R	R	S	S		S			S
ERS357342	11679_4#26	ERR435125	Previously sequenced	2003	S	S		S	S	S	S		S			S
ERS357362	11679_4#27	ERR435126	Previously sequenced	2003	S	S		R	R	S	S		S			R
ERS357392	11679_4#28	ERR435127	Previously sequenced	2003	S	S		R	S	S	S		S			S
ERS357486	11679_4#29	ERR435128	Previously sequenced	2003	S	S		R	R	S	S		S			S
ERS356930	11679_4#2	ERR435101	Previously sequenced	2010	S	S	S		S	S	S	S	S	S	S	S
ERS357506	11679_4#30	ERR435129	Previously sequenced	2004	S	S		S	S	S	S		S			S
ERS357555	11679_4#31	ERR435130	Previously sequenced	2004	I	S		R	R	R	S		S			S
ERS357579	11679_4#32	ERR435131	Previously sequenced	2005	S	S		R	S	S	S		R			R
ERS357592	11679_4#33	ERR435132	Previously sequenced	2005	S	S		R	S	S	S		S			S
ERS357595	11679_4#34	ERR435133	Previously sequenced	2005	S	S		R	R	S	S		S			R
ERS357601	11679_4#35	ERR435134	Previously sequenced	2005	S	S		R	S	S	S		S			R
ERS357610	11679_4#36	ERR435135	Previously sequenced	2005	S	S		R	R	S	S		S			S
ERS357618	11679_4#37	ERR435136	Previously sequenced	2005	S	S		S	S	S	S		S			S
ERS357635	11679_4#38	ERR435137	Previously sequenced	2005	I	R		R	S	S	R		S			S
ERS357646	11679_4#39	ERR435138	Previously sequenced	2006	S	S		R	R	S	R		R			R
ERS356939	11679_4#3	ERR435102	Previously sequenced	2010	S	S	S		S	S	S	S	S	S	S	S
ERS357648	11679_4#40	ERR435139	Previously sequenced	2006	S	S		R	R	S	S		I			R
ERS357649	11679_4#41	ERR435140	Previously sequenced	2006	S	S		R	R	S	S		S			S
ERS357650	11679_4#42	ERR435141	Previously sequenced	2006	S	S		S	S	S	S		S			S
ERS357657	11679_4#43	ERR435142	Previously sequenced	2006	S	S		R	S	S	S		S			S
ERS357669	11679_4#44	ERR435143	Previously sequenced	2007	S	S		R	R	S	S		S			S
ERS357676	11679_4#45	ERR435144	Previously sequenced	2007	S	S		S	S	S	S		S			S
ERS357684	11679_4#46	ERR435145	Previously sequenced	2007	S	S		R	R	R	S		R			S
ERS357687	11679_4#47	ERR435146	Previously sequenced	2007	S	S		S	S	S	S		S			S
ERS357690	11679_4#48	ERR435147	Previously sequenced	2007	S	S		R	S	S	S		S			S
ERS357701	11679_4#49	ERR435148	Previously sequenced	2007	S	S		S	S	S	S		S			S
ERS356958	11679_4#4	ERR435103	Previously sequenced	2010	S	S	R		S	S	S	I	S	S	S	R
ERS357716	11679_4#50	ERR435149	Previously sequenced	2007	S	S		R	S	S	R		S			R
ERS357740	11679_4#52	ERR435151	Previously sequenced	2008	R	R		R	R	I	R		S			R
ERS357754	11679_4#53	ERR435152	Previously sequenced	2007	S	S		R	R	S	R		S			R
ERS357756	11679_4#54	ERR435153	Previously sequenced	2008	R	R		R	R	S	R		R			R
ERS357767	11679_4#55	ERR435154	Previously sequenced	2006	S	S		S	S	S	S		S			S
ERS357772	11679_4#56	ERR435155	Previously sequenced	2006	R	R		R	R	I	R		S			R
ERS357808	11679_4#57	ERR435156	Previously sequenced	2006	S	S		R	R	S	R		S			S
ERS357827	11679_4#58	ERR435157	Previously sequenced	2006	S	S		R	R	R	S		S			S
ERS357835	11679_4#59	ERR435158	Previously sequenced	2007	S	S		S	S	S	S		S			S
ERS356963	11679_4#5	ERR435104	Previously sequenced	2010	S	S	R		S	S	S	I	S	S	R	R
ERS357836	11679_4#60	ERR435159	Previously sequenced	2006	S	S		R	S	S	S		S			S
ERS357837	11679_4#61	ERR435160	Previously sequenced	2006	R	R		R	R	I	R		R			R
ERS357838	11679_4#62	ERR435161	Previously sequenced	2006	S	S		S	S	S	S		S			S
ERS357860	11679_4#63	ERR435162	Previously sequenced	2008	S	S		S	S	S	S		S			S
ERS357875	11679_4#64	ERR435163	Previously sequenced	2006	S	S		R	R	S	S		S			R
ERS357883	11679_4#65	ERR435164	Previously sequenced	2008	S	S		R	S	S	S		S			S
ERS357887	11679_4#66	ERR435165	Previously sequenced	2008	S	S		R	R	S	S		S			R
ERS357893	11679_4#67	ERR435166	Previously sequenced	2007	S	S		R	S	S	S		S			S
ERS357923	11679_4#68	ERR435167	Previously sequenced	2008	S	S		R	R	S	S		S			S
ERS357924	11679_4#69	ERR435168	Previously sequenced	2008	S	S		S	S	S	S		S			S
ERS356973	11679_4#6	ERR435105	Previously sequenced	2010	S	S	R		S	S	S	S	S	S	S	S
ERS357942	11679_4#70	ERR435169	Previously sequenced	2009	S	S		S	S	S	S		S			S
ERS357944	11679_4#71	ERR435170	Previously sequenced	2009	S	S		R	R	S	S		S			S
ERS357967	11679_4#72	ERR435171	Previously sequenced	2009	S	S		R	S	S	R		S			S
ERS357985	11679_4#73	ERR435172	Previously sequenced	2010	S	S		R	R	R	S		S			S
ERS358008	11679_4#74	ERR435173	Previously sequenced	2010	S	S		R	R	S	S		S			S
ERS358023	11679_4#75	ERR435174	Previously sequenced	2010	S	S		R	R	S	S		S			S
ERS358031	11679_4#76	ERR435175	Previously sequenced	2010	S	S		R	S	S	S		S			S
ERS358037	11679_4#77	ERR435176	Previously sequenced	2010	S	S		R	R	R	S		S			S
ERS358041	11679_4#78	ERR435177	Previously sequenced	2010	S	S		S	S	S	S		S			S
ERS358075	11679_4#79	ERR435178	Previously sequenced	2011	S	S		R	S	S	S		S			S
ERS356977	11679_4#7	ERR435106	Previously sequenced	2010	S	S	S		S	S	S	S	S	S	S	S
ERS358078	11679_4#80	ERR435179	Previously sequenced	2011	S	S		S	S	S	S		S			S
ERS358110	11679_4#81	ERR435180	Previously sequenced	2011	S	S		R	S	S	S		S			S
ERS358114	11679_4#82	ERR435181	Previously sequenced	2011	S	S		S	S	S	S		S			S
ERS358121	11679_4#83	ERR435182	Previously sequenced	2011	S	S		R	S	S	S		S			S
ERS358126	11679_4#84	ERR435183	Previously sequenced	2011	S	S		S	S	S	S		S			S
ERS358135	11679_4#85	ERR435184	Previously sequenced	2003	S	S		R	S	S	S		S			S
ERS358158	11679_4#86	ERR435185	Previously sequenced	2007	S	S		S	S	S	S		S			S
ERS358163	11679_4#87	ERR435186	Previously sequenced	2008	S	S		R	S	S	S		S			S
ERS358175	11679_4#88	ERR435187	Previously sequenced	2009	S	S		S	S	S	S		S			S
ERS358196	11679_4#89	ERR435188	Previously sequenced	2011	R	R		R	R	S	R		S			R
ERS356998	11679_4#8	ERR435107	Previously sequenced	2011	R	R	R		R	R	R	R	S	R	R	R
ERS358199	11679_4#90	ERR435189	Previously sequenced	2011	S	S		R	S	S	S		S			S
ERS358204	11679_4#91	ERR435190	Previously sequenced	2004	S	S		R	S	I	R		R			R
ERS358206	11679_4#92	ERR435191	Previously sequenced	2007	R	R		R	R	S	R		R			R
ERS358211	11679_4#93	ERR435192	Previously sequenced	2001	S			S	S	S	S		S			S
ERS358236	11679_4#94	ERR435193	Previously sequenced	2009	S	S		R	R	S	S		S			S
ERS358245	11679_4#95	ERR435194	Previously sequenced	2011	R	R		R	R	S	R		R			R
ERS358261	11679_4#96	ERR435195	Previously sequenced	2008	S	S		R	S	S	S		S			S
ERS357001	11679_4#9	ERR435108	Previously sequenced	2011	S	S	R		S	S	S	I	S	S	S	S
ERS357132	11679_5#10	ERR435205	Previously sequenced	2012	S	S	S		S	S	S	I	S	S	S	S
ERS357139	11679_5#11	ERR435206	Previously sequenced	2012	S	S	R		S	S	S	I	S	S	S	S
ERS357140	11679_5#12	ERR435207	Previously sequenced	2012	S	S	R		R	R	S	I	S	S	R	S
ERS357146	11679_5#13	ERR435208	Previously sequenced	2012	S	S	R		S	S	S	I	S	S	S	S
ERS357159	11679_5#14	ERR435209	Previously sequenced	2001	S			R	R	S	S		S			S
ERS357197	11679_5#15	ERR435210	Previously sequenced	2001	S			S	S	S	S		R			R
ERS357198	11679_5#16	ERR435211	Previously sequenced	2001	S			R	S	S	R		S			S
ERS357270	11679_5#17	ERR435212	Previously sequenced	2002	S	S		R	R	R	R		S			S
ERS357297	11679_5#18	ERR435213	Previously sequenced	2002	S	S		R	R	S	S		S			S
ERS357310	11679_5#19	ERR435214	Previously sequenced	2002	S	S		R	S	S	S		S			S
ERS356837	11679_5#1	ERR435196	Previously sequenced	2008	S	S	R		S	S	S	S	S	S	S	S
ERS357313	11679_5#20	ERR435215	Previously sequenced	2002	S	S		S	S	S	S		S			S
ERS357316	11679_5#21	ERR435216	Previously sequenced	2002	R	R		R	R	S	R		I			S
ERS357323	11679_5#22	ERR435217	Previously sequenced	2002	S	S		R	S	S	S		S			S
ERS357324	11679_5#23	ERR435218	Previously sequenced	2002	S	S		R	S	S	S		S			S
ERS357350	11679_5#24	ERR435219	Previously sequenced	2003	S	S		S	S	S	S		S			S
ERS357367	11679_5#25	ERR435220	Previously sequenced	2003	S	S		S	S	S	S		S			S
ERS357371	11679_5#26	ERR435221	Previously sequenced	2003	S	S		S	S	S	S		S			S
ERS357373	11679_5#27	ERR435222	Previously sequenced	2003	S	S		R	S	S	S		S			S
ERS357406	11679_5#28	ERR435223	Previously sequenced	2003	S	S		R	S	S	S		S			S
ERS357458	11679_5#29	ERR435224	Previously sequenced	2004	S	S		S	S	S	S		S			S
ERS356945	11679_5#2	ERR435197	Previously sequenced	2010	S	S	R		R	S	R	I	S	S	R	R
ERS357464	11679_5#30	ERR435225	Previously sequenced	2002	S	S		S	S	S	S		S			S
ERS357577	11679_5#31	ERR435226	Previously sequenced	2005	S	S		R	R	S	R		S			S
ERS357583	11679_5#32	ERR435227	Previously sequenced	2005	S	S		S	S	S	S		S			S
ERS357599	11679_5#33	ERR435228	Previously sequenced	2005	S	S		R	S	S	S		S			R
ERS357605	11679_5#34	ERR435229	Previously sequenced	2005	S	S		S	S	S	S		S			S
ERS357613	11679_5#35	ERR435230	Previously sequenced	2005	I	S		R	R	I	R		S			R
ERS357658	11679_5#36	ERR435231	Previously sequenced	2006	R	R		R	R	S	R		R			R
ERS357672	11679_5#37	ERR435232	Previously sequenced	2007	S	S		R	S	S	S		S			S
ERS357680	11679_5#38	ERR435233	Previously sequenced	2007	S	S		S	S	S	S		S			S
ERS357694	11679_5#39	ERR435234	Previously sequenced	2007	S	S		S	S	S	S		S			S
ERS356964	11679_5#3	ERR435198	Previously sequenced	2010	S	S	S		S	S	S	S	S	S	S	S
ERS357703	11679_5#40	ERR435235	Previously sequenced	2007	S	S		S	S	S	S		S			S
ERS357705	11679_5#41	ERR435236	Previously sequenced	2007	S	S		S	S	S	S		S			S
ERS357712	11679_5#42	ERR435237	Previously sequenced	2007	R	R		R	R	I	R		R			R
ERS357715	11679_5#43	ERR435238	Previously sequenced	2006	S	S		R	S	S	S		S			S
ERS357720	11679_5#44	ERR435239	Previously sequenced	2007	S	R		R	R	S	R		S			R
ERS357751	11679_5#45	ERR435240	Previously sequenced	2008	S	S		S	S	S	S		S			S
ERS357760	11679_5#46	ERR435241	Previously sequenced	2008	S	S		S	S	S	R		S			S
ERS357765	11679_5#47	ERR435242	Previously sequenced	2006	S	S		S	S	S	S		S			S
ERS357773	11679_5#48	ERR435243	Previously sequenced	2006	S	S		R	S	S	S		S			S
ERS357792	11679_5#49	ERR435244	Previously sequenced	2006	S	S		R	R	S	S		S			S
ERS356988	11679_5#4	ERR435199	Previously sequenced	2011	S	S	R		S	S	S	S	R	R	R	R
ERS357799	11679_5#50	ERR435245	Previously sequenced	2006	S	S		R	R	R	S		S			S
ERS357816	11679_5#51	ERR435246	Previously sequenced	2006	S	S		R	R	S	S		S			S
ERS357818	11679_5#52	ERR435247	Previously sequenced	2007	S	S		R	R	S	S		S			S
ERS357820	11679_5#53	ERR435248	Previously sequenced	2007	S	S		R	S	S	S		S			S
ERS357821	11679_5#54	ERR435249	Previously sequenced	2007	S	S		R	S	S	S		S			S
ERS357823	11679_5#55	ERR435250	Previously sequenced	2006	S	S		R	S	S	S		S			S
ERS357834	11679_5#56	ERR435251	Previously sequenced	2007	S	S		S	S	S	S		S			S
ERS357853	11679_5#57	ERR435252	Previously sequenced	2008	S	S		R	S	S	S		S			S
ERS357866	11679_5#58	ERR435253	Previously sequenced	2008	S	S		R	S	S	S		S			S
ERS357876	11679_5#59	ERR435254	Previously sequenced	2006	S	S		R	S	S	S		S			S
ERS357000	11679_5#5	ERR435200	Previously sequenced	2011	S	S	R		R	S	S	I	S	S	S	S
ERS357895	11679_5#60	ERR435255	Previously sequenced	2009	S	S		S	S	S	S		S			S
ERS357900	11679_5#61	ERR435256	Previously sequenced	2006	S	S		R	S	S	S		S			S
ERS357901	11679_5#62	ERR435257	Previously sequenced	2007	S	S		S	S	S	S		S			S
ERS357905	11679_5#63	ERR435258	Previously sequenced	2008	S	S		R	S	S	S		S			S
ERS357931	11679_5#64	ERR435259	Previously sequenced	2009	S	S		S	S	S	S		S			S
ERS357943	11679_5#65	ERR435260	Previously sequenced	2009	S	S		R	S	S	S		S			S
ERS357966	11679_5#66	ERR435261	Previously sequenced	2009	S	S		R	R	S	S		S			S
ERS357970	11679_5#67	ERR435262	Previously sequenced	2009	S	S		R	S	S	S		S			S
ERS357986	11679_5#68	ERR435263	Previously sequenced	2010	R	R		R	R	S	R		R			R
ERS357998	11679_5#69	ERR435264	Previously sequenced	2010	S	S		S	R	S	S		S			S
ERS357091	11679_5#6	ERR435201	Previously sequenced	2012	S	S	R		R	S	S	I	S	S	R	S
ERS358006	11679_5#70	ERR435265	Previously sequenced	2010	S	S		S	S	S	S		S			S
ERS358014	11679_5#71	ERR435266	Previously sequenced	2010	S	S		R	S	S	S		S			S
ERS358015	11679_5#72	ERR435267	Previously sequenced	2010	S	S		R	S	S	S		S			S
ERS358038	11679_5#73	ERR435268	Previously sequenced	2010	S	S		R	S	S	S		S			S
ERS358040	11679_5#74	ERR435269	Previously sequenced	2010	S	S		S	S	S	S		S			S
ERS358047	11679_5#75	ERR435270	Previously sequenced	2010	S	S		R	S	S	S		S			S
ERS358070	11679_5#76	ERR435271	Previously sequenced	2011	S	S		R	S	S	S		S			R
ERS358087	11679_5#77	ERR435272	Previously sequenced	2011	S	S		R	R	S	S		S			S
ERS358119	11679_5#78	ERR435273	Previously sequenced	2011	S	S		R	S	S	S		S			S
ERS358125	11679_5#79	ERR435274	Previously sequenced	2011	S	S		R	S	S	S		S			S
ERS357111	11679_5#7	ERR435202	Previously sequenced	2012	S	S	S		S	S	S	S	S	S	S	S
ERS358139	11679_5#80	ERR435275	Previously sequenced	2005	S	S		R	R	S	S		S			S
ERS358143	11679_5#81	ERR435276	Previously sequenced	2004	S	S		S	S	S	S		S			S
ERS358149	11679_5#82	ERR435277	Previously sequenced	2005	S	S		S	S	S	S		S			S
ERS358155	11679_5#83	ERR435278	Previously sequenced	2007	S	S		R	S	S	S		S			S
ERS358192	11679_5#84	ERR435279	Previously sequenced	2011	S	S		R	S	S	S		S			S
ERS358193	11679_5#85	ERR435280	Previously sequenced	2011	S	S		S	S	S	S		S			S
ERS358198	11679_5#86	ERR435281	Previously sequenced	2011	S	S		R	S	S	S		S			S
ERS358203	11679_5#87	ERR435282	Previously sequenced	2004	S	S		S	S	R	S		S			S
ERS358209	11679_5#88	ERR435283	Previously sequenced	2008	S	S		S	S	S	S		S			S
ERS358226	11679_5#89	ERR435284	Previously sequenced	2008	S	S		R	S	S	S		S			S
ERS357116	11679_5#8	ERR435203	Previously sequenced	2012	S	S	S		S	S	S	I	S	S	S	S
ERS358227	11679_5#90	ERR435285	Previously sequenced	2008	S	S		S	S	S	S		S			S
ERS358232	11679_5#91	ERR435286	Previously sequenced	2011	S	S		R	S	S	S		S			S
ERS358234	11679_5#92	ERR435287	Previously sequenced	2010	S	S		R	R	S	S		S			R
ERS358239	11679_5#93	ERR435288	Previously sequenced	2009	S	S		S	S	S	R		S			S
ERS358241	11679_5#94	ERR435289	Previously sequenced	2011	R	R		R	R	S	R		R			R
ERS358248	11679_5#95	ERR435290	Previously sequenced	2011	S	S		R	S	S	S		S			S
ERS358263	11679_5#96	ERR435291	Previously sequenced	2008	S	S		R	S	S	S		S			S
ERS357124	11679_5#9	ERR435204	Previously sequenced	2012	S	S	S		S	S	S	S	S	S	S	S
ERS357012	11679_6#10	ERR435301	Previously sequenced	2011	S	S	R		S	S	S	I	S	S	R	S
ERS357014	11679_6#11	ERR435302	Previously sequenced	2011	S	R	R		S	S	R	R	S	S	S	S
ERS357032	11679_6#12	ERR435303	Previously sequenced	2011	S	S	R		R	S	S	I	S	S	R	S
ERS357059	11679_6#13	ERR435304	Previously sequenced	2012	S	S	S		S	S	S	I	S	S	S	S
ERS357114	11679_6#14	ERR435305	Previously sequenced	2012	S	S	R		S	S	S	S	R	R	R	R
ERS357122	11679_6#15	ERR435306	Previously sequenced	2012	S	S	R		R	S	S	R	S	S	R	S
ERS357158	11679_6#18	ERR435309	Previously sequenced	2001	S			S	S	S	S		S			S
ERS357163	11679_6#19	ERR435310	Previously sequenced	2001	S			S	S	S	S		S			S
ERS356901	11679_6#1	ERR435292	Previously sequenced	2009	S	S	R		R	R	S	I	S	S	R	S
ERS357178	11679_6#20	ERR435311	Previously sequenced	2001	S			S	S	S	S		S			S
ERS357183	11679_6#21	ERR435312	Previously sequenced	2001	S			S	S	S	R		R			R
ERS357278	11679_6#22	ERR435313	Previously sequenced	2002	S	S		R	S	S	S		S			S
ERS357287	11679_6#23	ERR435314	Previously sequenced	2002	S	S		R	S	S	S		S			S
ERS357302	11679_6#24	ERR435315	Previously sequenced	2002	S	S		R	S	S	S		S			S
ERS357303	11679_6#25	ERR435316	Previously sequenced	2002	S	S		R	S	S	S		S			S
ERS357309	11679_6#26	ERR435317	Previously sequenced	2002	S	S		S	S	S	S		S			S
ERS357335	11679_6#27	ERR435318	Previously sequenced	2003	S	S		R	S	S	S		S			S
ERS357343	11679_6#28	ERR435319	Previously sequenced	2003	S	S		R	R	S	S		S			S
ERS357348	11679_6#29	ERR435320	Previously sequenced	2003	S	S		S	S	S	S		S			S
ERS356943	11679_6#2	ERR435293	Previously sequenced	2010	S	S	S		S	S	S	I	S	S	S	S
ERS357358	11679_6#30	ERR435321	Previously sequenced	2003	S	S		R	S	S	S		S			S
ERS357359	11679_6#31	ERR435322	Previously sequenced	2003	S	S		R	S	S	S		S			S
ERS357366	11679_6#32	ERR435323	Previously sequenced	2003	S	S		S	S	S	S		S			S
ERS357368	11679_6#33	ERR435324	Previously sequenced	2003	S	S		R	R	S	S		S			S
ERS357374	11679_6#34	ERR435325	Previously sequenced	2003	S	S		R	S	S	S		S			S
ERS357382	11679_6#35	ERR435326	Previously sequenced	2003	S	S		S	S	S	S		S			S
ERS357420	11679_6#36	ERR435327	Previously sequenced	2003	S	S		R	R	S	S		S			S
ERS357434	11679_6#37	ERR435328	Previously sequenced	2004	S	S		R	R	I	S		S			S
ERS357476	11679_6#38	ERR435329	Previously sequenced	2002	S	S		R	S	I	S		S			S
ERS357574	11679_6#39	ERR435330	Previously sequenced	2005	S	S		S	S	S	S		S			S
ERS356944	11679_6#3	ERR435294	Previously sequenced	2010	S	S	S		S	S	S	S	S	S	S	S
ERS357582	11679_6#40	ERR435331	Previously sequenced	2005	S	S		R	S	S	S		S			S
ERS357593	11679_6#41	ERR435332	Previously sequenced	2005	S	S		S	S	S	S		S			S
ERS357597	11679_6#42	ERR435333	Previously sequenced	2005	S	S		S	S	S	S		S			S
ERS357608	11679_6#43	ERR435334	Previously sequenced	2005	S	S		S	S	S	S		S			S
ERS357615	11679_6#44	ERR435335	Previously sequenced	2005	S	S		R	S	S	S		S			S
ERS357626	11679_6#45	ERR435336	Previously sequenced	2005	S	S		R	S	S	S		S			S
ERS357628	11679_6#46	ERR435337	Previously sequenced	2005	S	S		R	S	S	R		S			R
ERS357630	11679_6#47	ERR435338	Previously sequenced	2005	S	S		R	S	S	R		S			R
ERS357643	11679_6#48	ERR435339	Previously sequenced	2006	S	S		R	S	S	S		S			S
ERS357670	11679_6#49	ERR435340	Previously sequenced	2007	S	S		R	S	S	S		S			S
ERS356951	11679_6#4	ERR435295	Previously sequenced	2010	S	S	S		S	S	S	S	S	S	R	R
ERS357698	11679_6#50	ERR435341	Previously sequenced	2007	S	S		S	S	S	S		I			R
ERS357732	11679_6#51	ERR435342	Previously sequenced	2007	S	S		R	S	S	S		R			S
ERS357733	11679_6#52	ERR435343	Previously sequenced	2008	S	S		R	R	S	R		S			S
ERS357752	11679_6#53	ERR435344	Previously sequenced	2008	S	S		R	R	S	S		S			S
ERS357758	11679_6#54	ERR435345	Previously sequenced	2008	S	S		S	S	S	S		S			S
ERS357761	11679_6#55	ERR435346	Previously sequenced	2008	S	S		R	R	S	S		S			S
ERS357769	11679_6#56	ERR435347	Previously sequenced	2006	S	S		R	R	I	S		S			S
ERS357776	11679_6#57	ERR435348	Previously sequenced	2006	S	S		S	S	S	S		S			S
ERS357782	11679_6#58	ERR435349	Previously sequenced	2007	S	S		S	S	S	S		S			S
ERS357795	11679_6#59	ERR435350	Previously sequenced	2006	R	R		R	R	R	R		S			R
ERS356955	11679_6#5	ERR435296	Previously sequenced	2010	S	S	R		R	S	R	R	S	S	S	S
ERS357810	11679_6#60	ERR435351	Previously sequenced	2006	S	S		R	S	S	S		I			S
ERS357833	11679_6#61	ERR435352	Previously sequenced	2007	S	S		S	S	S	S		S			S
ERS357842	11679_6#62	ERR435353	Previously sequenced	2006	S	S		R	S	S	S		S			S
ERS357844	11679_6#63	ERR435354	Previously sequenced	2007	S	S		R	S	S	S		S			S
ERS357859	11679_6#64	ERR435355	Previously sequenced	2008	S	S		R	S	S	S		S			S
ERS357864	11679_6#65	ERR435356	Previously sequenced	2008	S	S		S	S	S	S		S			S
ERS357865	11679_6#66	ERR435357	Previously sequenced	2008	S	S		S	S	S	S		S			S
ERS357868	11679_6#67	ERR435358	Previously sequenced	2008	S	S		R	R	I	R		S			S
ERS357873	11679_6#68	ERR435359	Previously sequenced	2008	S	S		R	R	S	S		S			S
ERS357898	11679_6#69	ERR435360	Previously sequenced	2006	S	S		S	S	S	S		S			S
ERS357919	11679_6#70	ERR435361	Previously sequenced	2009	S	S		R	S	S	S		S			S
ERS357952	11679_6#71	ERR435362	Previously sequenced	2009	S	S		S	S	S	S		S			S
ERS357954	11679_6#72	ERR435363	Previously sequenced	2009	R	R		R	R	S	R		S			S
ERS357982	11679_6#73	ERR435364	Previously sequenced	2010	S	S		R	S	S	S		S			S
ERS358022	11679_6#74	ERR435365	Previously sequenced	2010	S	S		R	S	S	S		S			S
ERS358045	11679_6#75	ERR435366	Previously sequenced	2010	S	S		R	S	S	S		S			S
ERS358050	11679_6#76	ERR435367	Previously sequenced	2010	S	S		S	S	S	S		S			S
ERS358056	11679_6#77	ERR435368	Previously sequenced	2010	S	S		R	S	S	S		S			S
ERS358059	11679_6#78	ERR435369	Previously sequenced	2010	S	S		R	R	S	S		S			S
ERS358093	11679_6#79	ERR435370	Previously sequenced	2011	S	S		R	S	S	S		S			S
ERS357003	11679_6#7	ERR435298	Previously sequenced	2011	S	S	R		R	S	S	I	R	R	R	I
ERS358099	11679_6#80	ERR435371	Previously sequenced	2011	S	S		S	S	S	S		S			S
ERS358112	11679_6#81	ERR435372	Previously sequenced	2011	S	S		R	S	S	S		S			S
ERS358130	11679_6#82	ERR435373	Previously sequenced	2011	S	S		S	S	S	S		S			S
ERS358145	11679_6#83	ERR435374	Previously sequenced	2004	S	R		R	R	R	R		S			R
ERS358152	11679_6#84	ERR435375	Previously sequenced	2005	S	S		R	R	I	S		S			S
ERS358157	11679_6#85	ERR435376	Previously sequenced	2007	S	S		R	R	S	S		S			S
ERS358161	11679_6#86	ERR435377	Previously sequenced	2006	S	S		R	S	S	S		S			S
ERS358170	11679_6#87	ERR435378	Previously sequenced	2007	S	S		R	R	S	S		S			S
ERS358180	11679_6#88	ERR435379	Previously sequenced	2010	S	S		R	R	S	S		S			S
ERS358188	11679_6#89	ERR435380	Previously sequenced	2011	S	S		R	R	S	S		S			S
ERS357005	11679_6#8	ERR435299	Previously sequenced	2011	S	S	R		R	S	S	S	I	I	R	S
ERS358200	11679_6#90	ERR435381	Previously sequenced	2010	S	S	R		S	S	S	S	S	S	R	S
ERS358202	11679_6#91	ERR435382	Previously sequenced	2004	S	S		S	S	S	S		S			S
ERS358215	11679_6#92	ERR435383	Previously sequenced	2006	R	R		R	R	R	R		R			R
ERS358230	11679_6#93	ERR435384	Previously sequenced	2008	I	R		R	R	I	R		I			R
ERS358240	11679_6#94	ERR435385	Previously sequenced	2011	R	R		R	R	S	R		R			R
ERS358257	11679_6#95	ERR435386	Previously sequenced	2011	S	R		R	R	S	R		S			R
ERS358268	11679_6#96	ERR435387	Previously sequenced	2009	S	S		S	S	S	S		S			S
ERS357006	11679_6#9	ERR435300	Previously sequenced	2011	S	S	R		S	S	S	I	S	S	R	S
ERS357115	11679_7#10	ERR435397	Previously sequenced	2012	S	S	S		S	S	S	I	S	S	S	S
ERS357131	11679_7#11	ERR435398	Previously sequenced	2012	S	S	R		R	S	S	S	S	S	S	S
ERS357134	11679_7#12	ERR435399	Previously sequenced	2012	S	S	S		S	S	S	I	S	S	R	S
ERS357145	11679_7#13	ERR435400	Previously sequenced	2012	S	S	R		S	S	S	S	S	S	S	S
ERS357164	11679_7#14	ERR435401	Previously sequenced	2001	S			R	S	S	S		S			S
ERS357170	11679_7#15	ERR435402	Previously sequenced	2001	S			R	S	S	S		S			S
ERS357173	11679_7#16	ERR435403	Previously sequenced	2001	S			S	S	S	S		S			S
ERS357180	11679_7#17	ERR435404	Previously sequenced	2001	S			S	S	S	S		S			S
ERS357190	11679_7#18	ERR435405	Previously sequenced	2001	S			R	S	S	S		S			S
ERS357196	11679_7#19	ERR435406	Previously sequenced	2001	S			R	S	S	S		S			S
ERS356932	11679_7#1	ERR435388	Previously sequenced	2010	S	S	S		S	S	S	S	S	S	S	S
ERS357208	11679_7#20	ERR435407	Previously sequenced	2012	S	S	S		S	S	S	I	S	S	R	R
ERS357305	11679_7#21	ERR435408	Previously sequenced	2002	S	S		R	R	S	S		S			S
ERS357315	11679_7#22	ERR435409	Previously sequenced	2002	S	S		R	R	S	S		S			S
ERS357328	11679_7#23	ERR435410	Previously sequenced	2002	S	S		S	S	S	S		S			S
ERS357329	11679_7#24	ERR435411	Previously sequenced	2002	S	S		R	S	S	S		R			R
ERS357351	11679_7#26	ERR435413	Previously sequenced	2003	S	S		R	R	S	S		S			S
ERS357378	11679_7#27	ERR435414	Previously sequenced	2002	S	S		S	S	S	R		S			S
ERS357517	11679_7#28	ERR435415	Previously sequenced	2004	S	S		S	S	S	S		S			S
ERS357594	11679_7#29	ERR435416	Previously sequenced	2005	S	S		S	S	S	S		S			S
ERS356960	11679_7#2	ERR435389	Previously sequenced	2010	S	S	S		S	S	S	S	S	S	S	S
ERS357602	11679_7#30	ERR435417	Previously sequenced	2005	S	S		S	S	S	S		S			S
ERS357603	11679_7#31	ERR435418	Previously sequenced	2005	S	S		S	S	S	R		S			S
ERS357604	11679_7#32	ERR435419	Previously sequenced	2005	S	S		R	S	S	S		S			S
ERS357617	11679_7#34	ERR435421	Previously sequenced	2005	S	S		S	S	S	S		S			S
ERS357637	11679_7#35	ERR435422	Previously sequenced	2005	S	S		R	R	S	S		S			S
ERS357641	11679_7#36	ERR435423	Previously sequenced	2006	S	S		S	S	S	S		S			S
ERS357668	11679_7#37	ERR435424	Previously sequenced	2006	S	S		R	S	S	S		S			S
ERS357696	11679_7#38	ERR435425	Previously sequenced	2007	S	S		S	S	S	S		S			S
ERS357709	11679_7#39	ERR435426	Previously sequenced	2007	S	S		S	S	S	S		S			S
ERS357717	11679_7#40	ERR435427	Previously sequenced	2007	S	S		S	S	S	S		S			S
ERS357730	11679_7#41	ERR435428	Previously sequenced	2006	S	S		R	R	S	R		S			R
ERS357743	11679_7#42	ERR435429	Previously sequenced	2009	S	S		R	R	S	R		S			R
ERS357746	11679_7#43	ERR435430	Previously sequenced	2008	S	S		R	R	S	S		S			S
ERS357747	11679_7#44	ERR435431	Previously sequenced	2008	R	R		R	R	I	R		R			R
ERS357759	11679_7#45	ERR435432	Previously sequenced	2008	S	S		R	S	S	S		S			S
ERS357789	11679_7#46	ERR435433	Previously sequenced	2006	S	S		R	R	S	S		S			S
ERS357803	11679_7#47	ERR435434	Previously sequenced	2007	S	S		R	R	S	S		R			S
ERS357804	11679_7#48	ERR435435	Previously sequenced	2006	S	S		S	S	S	S		S			S
ERS357806	11679_7#49	ERR435436	Previously sequenced	2007	S	S		R	S	S	S		R			R
ERS356979	11679_7#4	ERR435391	Previously sequenced	2010	S	S	R		R	S	R	R	S	S	S	S
ERS357815	11679_7#50	ERR435437	Previously sequenced	2006	S	S		R	S	S	S		S			S
ERS357819	11679_7#51	ERR435438	Previously sequenced	2006	S	S		R	S	S	S		S			S
ERS357826	11679_7#52	ERR435439	Previously sequenced	2006	S	S		S	S	S	S		S			S
ERS357843	11679_7#53	ERR435440	Previously sequenced	2006	S	S		R	S	S	R		S			R
ERS357852	11679_7#54	ERR435441	Previously sequenced	2009	R	R		R	R	S	R		S			R
ERS357862	11679_7#55	ERR435442	Previously sequenced	2008	S	S		S	S	S	S		S			S
ERS357869	11679_7#56	ERR435443	Previously sequenced	2008	S	S		R	R	S	S		S			S
ERS357872	11679_7#57	ERR435444	Previously sequenced	2008	S	S		R	S	S	S		S			S
ERS357884	11679_7#58	ERR435445	Previously sequenced	2008	S	S		R	S	S	S		S			R
ERS357891	11679_7#59	ERR435446	Previously sequenced	2008	S	S		S	S	S	S		S			S
ERS356985	11679_7#5	ERR435392	Previously sequenced	2011	I	R	R		R	S	R	R	S	R	R	R
ERS357906	11679_7#60	ERR435447	Previously sequenced	2008	S	S		S	S	S	S		S			S
ERS357915	11679_7#61	ERR435448	Previously sequenced	2009	S	S		R	R	R	R		S			S
ERS357922	11679_7#62	ERR435449	Previously sequenced	2008	S	S		R	R	S	S		S			S
ERS357930	11679_7#63	ERR435450	Previously sequenced	2009	R	S		R	R	R	R		S			S
ERS357935	11679_7#64	ERR435451	Previously sequenced	2009	S	S		S	S	S	S		S			S
ERS357949	11679_7#65	ERR435452	Previously sequenced	2009	S	S		S	S	S	S		S			S
ERS357950	11679_7#66	ERR435453	Previously sequenced	2009	S	S		R	R	S	S		S			S
ERS357959	11679_7#67	ERR435454	Previously sequenced	2009	S	S		S	S	S	S		S			S
ERS357965	11679_7#68	ERR435455	Previously sequenced	2009	S	S		S	S	S	S		S			S
ERS357971	11679_7#69	ERR435456	Previously sequenced	2009	S	S		S	S	S	S		S			S
ERS356989	11679_7#6	ERR435393	Previously sequenced	2011	S	S	S		S	S	S	S	S	S	S	S
ERS357999	11679_7#70	ERR435457	Previously sequenced	2010	S	S		R	R	S	R		S			R
ERS358001	11679_7#71	ERR435458	Previously sequenced	2010	S	S		S	S	S	R		S			S
ERS358048	11679_7#72	ERR435459	Previously sequenced	2010	S	S		S	S	S	S		S			S
ERS358053	11679_7#73	ERR435460	Previously sequenced	2010	S	S		S	S	S	S		S			S
ERS358054	11679_7#74	ERR435461	Previously sequenced	2010	S	S		R	S	S	S		S			S
ERS358058	11679_7#75	ERR435462	Previously sequenced	2010	S	S		R	R	S	S		S			S
ERS358062	11679_7#76	ERR435463	Previously sequenced	2011	S	S		R	S	S	S		S			S
ERS358067	11679_7#77	ERR435464	Previously sequenced	2011	S	S		R	R	S	S		R			R
ERS358091	11679_7#78	ERR435465	Previously sequenced	2011	S	S		S	S	S	S		S			S
ERS358100	11679_7#79	ERR435466	Previously sequenced	2011	S	S		R	R	S	S		S			S
ERS358107	11679_7#80	ERR435467	Previously sequenced	2011	S	S		S	S	S	S		S			S
ERS358120	11679_7#81	ERR435468	Previously sequenced	2011	S	S		S	S	S	S		S			S
ERS358134	11679_7#82	ERR435469	Previously sequenced	2003	S	S		R	R	S	R		S			R
ERS358177	11679_7#83	ERR435470	Previously sequenced	2009	S	S		R	S	S	S		R			S
ERS358185	11679_7#84	ERR435471	Previously sequenced	2009	S	S		S	S	S	R		S			S
ERS358190	11679_7#85	ERR435472	Previously sequenced	2011	S	S		S	S	S	S		S			S
ERS358194	11679_7#86	ERR435473	Previously sequenced	2011	S	S		S	S	S	S		S			S
ERS358195	11679_7#87	ERR435474	Previously sequenced	2011	S	S		S	S	S	S		S			S
ERS358201	11679_7#88	ERR435475	Previously sequenced	2003	S	S		S	S	S	S		S			S
ERS358219	11679_7#89	ERR435476	Previously sequenced	2005	S	S		S	S	S	S		S			S
ERS357010	11679_7#8	ERR435395	Previously sequenced	2011	S	S	R		S	S	S	I	S	S	R	R
ERS358225	11679_7#90	ERR435477	Previously sequenced	2008	S	S		R	S	S	S		S			S
ERS358235	11679_7#91	ERR435478	Previously sequenced	2010	S	S		S	S	S	S		S			S
ERS358243	11679_7#92	ERR435479	Previously sequenced	2011	S	S		S	S	S	S		S			S
ERS358246	11679_7#93	ERR435480	Previously sequenced	2011	S	S		S	S	S	S		S			R
ERS358251	11679_7#94	ERR435481	Previously sequenced	2011	S	S		S	S	S	S		S			S
ERS358260	11679_7#95	ERR435482	Previously sequenced	2010	R	R		R	R	S	R		S			S
ERS358265	11679_7#96	ERR435483	Previously sequenced	2009	S	S		S	S	S	S		S			S
ERS357013	11679_7#9	ERR435396	Previously sequenced	2011	S	S	R		R	S	S	I	S	S	R	S
ERS357137	11679_8#10	ERR435493	Previously sequenced	2012	S	S	S		S	S	S	S	S	S	S	S
ERS357142	11679_8#11	ERR435494	Previously sequenced	2012	R	R	R		S	S	R	R	S	S	R	R
ERS357168	11679_8#12	ERR435495	Previously sequenced	2001	S			S	S	S	S		S			S
ERS357171	11679_8#13	ERR435496	Previously sequenced	2001	S			S	S	S	S		S			S
ERS357174	11679_8#14	ERR435497	Previously sequenced	2001	S			S	S	S	S		S			S
ERS357231	11679_8#15	ERR435498	Previously sequenced	2001	S			R	S	S	S		S			S
ERS357248	11679_8#16	ERR435499	Previously sequenced	2002	S	S		R	S	S	S		S			S
ERS357264	11679_8#17	ERR435500	Previously sequenced	2002	S	S		S	S	S	S		S			S
ERS357269	11679_8#18	ERR435501	Previously sequenced	2002	S	S		S	S	S	S		S			S
ERS357283	11679_8#19	ERR435502	Previously sequenced	2002	S	S		S	S	S	S		S			S
ERS356952	11679_8#1	ERR435484	Previously sequenced	2010	S	S	S		S	S	S	I	S	S	S	S
ERS357296	11679_8#20	ERR435503	Previously sequenced	2002	S	S		R	S	S	S		S			S
ERS357300	11679_8#21	ERR435504	Previously sequenced	2002	S	S		R	S	S	S		S			S
ERS357312	11679_8#22	ERR435505	Previously sequenced	2002	S	S		R	S	S	S		S			S
ERS357322	11679_8#23	ERR435506	Previously sequenced	2002	S	S		S	S	S	S		S			S
ERS357326	11679_8#24	ERR435507	Previously sequenced	2002	S	S		S	S	S	S		S			S
ERS357327	11679_8#25	ERR435508	Previously sequenced	2002	S	S		S	S	S	S		S			S
ERS357332	11679_8#26	ERR435509	Previously sequenced	2003	S	S		R	S	S	S		S			S
ERS357334	11679_8#27	ERR435510	Previously sequenced	2003	S	S		R	S	S	S		S			S
ERS357337	11679_8#28	ERR435511	Previously sequenced	2003	S	S		R	S	S	S		S			S
ERS357339	11679_8#29	ERR435512	Previously sequenced	2003	S	S		S	S	S	S		S			S
ERS356976	11679_8#2	ERR435485	Previously sequenced	2010	S	S	R		S	S	S	S	S	S	S	S
ERS357349	11679_8#30	ERR435513	Previously sequenced	2003	S	S		S	S	S	S		S			S
ERS357352	11679_8#31	ERR435514	Previously sequenced	2003	S	S		R	S	S	S		S			S
ERS357363	11679_8#32	ERR435515	Previously sequenced	2003	S	S		R	S	S	S		S			S
ERS357379	11679_8#33	ERR435516	Previously sequenced	2002	R	R		R	R	S	R		S			S
ERS357388	11679_8#34	ERR435517	Previously sequenced	2003	S	S		S	S	S	S		S			S
ERS357391	11679_8#35	ERR435518	Previously sequenced	2003	S	S		R	S	S	S		S			S
ERS357393	11679_8#36	ERR435519	Previously sequenced	2003	S	S		R	S	S	S		S			S
ERS357395	11679_8#37	ERR435520	Previously sequenced	2003	S	S		S	S	S	S		S			S
ERS357402	11679_8#38	ERR435521	Previously sequenced	2003	S	S		S	S	S	S		S			S
ERS357404	11679_8#39	ERR435522	Previously sequenced	2003	S	S		S	S	S	S		S			S
ERS356983	11679_8#3	ERR435486	Previously sequenced	2011	S	S	R		R	S	R	R	S	S	S	S
ERS357411	11679_8#40	ERR435523	Previously sequenced	2003	S	S		R	S	S	S		S			R
ERS357412	11679_8#41	ERR435524	Previously sequenced	2003	S	S		R	S	S	S		S			S
ERS357436	11679_8#42	ERR435525	Previously sequenced	2004	S	S		R	S	S	S		S			S
ERS357448	11679_8#43	ERR435526	Previously sequenced	2004	S	S		R	S	I	S		S			S
ERS357475	11679_8#44	ERR435527	Previously sequenced	2002	S	S		S	S	S	S		S			S
ERS357576	11679_8#45	ERR435528	Previously sequenced	2005	S	S		S	S	S	S		S			S
ERS357581	11679_8#46	ERR435529	Previously sequenced	2005	S	S		S	S	S	S		S			S
ERS357586	11679_8#47	ERR435530	Previously sequenced	2005	S	S		R	R	S	S		R			S
ERS357590	11679_8#48	ERR435531	Previously sequenced	2005	S	S		R	S	S	S		S			S
ERS357600	11679_8#49	ERR435532	Previously sequenced	2005	S	S		R	S	S	S		S			S
ERS356992	11679_8#4	ERR435487	Previously sequenced	2011	S	S	S		S	S	S	S	S	S	S	S
ERS357619	11679_8#50	ERR435533	Previously sequenced	2005	S	S		R	S	S	S		S			S
ERS357639	11679_8#52	ERR435534	Previously sequenced	2006	S	S		S	S	S	S		S			S
ERS357659	11679_8#53	ERR435535	Previously sequenced	2006	S	S		S	S	S	S		S			S
ERS357663	11679_8#54	ERR435536	Previously sequenced	2006	S	S		S	S	S	S		S			S
ERS357671	11679_8#55	ERR435537	Previously sequenced	2007	R	R		R	S	S	R		S			R
ERS357673	11679_8#56	ERR435538	Previously sequenced	2007	S	S		R	S	S	S		S			S
ERS357677	11679_8#57	ERR435539	Previously sequenced	2007	S	S		R	S	S	S		S			S
ERS357682	11679_8#58	ERR435540	Previously sequenced	2007	S	S		R	R	S	S		S			S
ERS357710	11679_8#59	ERR435541	Previously sequenced	2007	S	S		R	S	S	S		R			R
ERS356997	11679_8#5	ERR435488	Previously sequenced	2011	S	S	S		S	S	S	I	S	S	S	S
ERS357721	11679_8#60	ERR435542	Previously sequenced	2007	S	S		S	S	S	S		S			S
ERS357722	11679_8#61	ERR435543	Previously sequenced	2007	S	S		R	R	S	S		S			S
ERS357723	11679_8#62	ERR435544	Previously sequenced	2007	S	S		S	S	S	S		S			S
ERS357726	11679_8#63	ERR435545	Previously sequenced	2007	S	S		R	R	S	S		S			S
ERS357734	11679_8#64	ERR435546	Previously sequenced	2008	R	R		R	R	R	R		R			R
ERS357750	11679_8#65	ERR435547	Previously sequenced	2008	S	S		R	S	S	S		S			S
ERS357764	11679_8#66	ERR435548	Previously sequenced	2006	S	S		R	S	S	S		S			S
ERS357774	11679_8#67	ERR435549	Previously sequenced	2006	S	S		R	R	S	S		S			S
ERS357828	11679_8#68	ERR435550	Previously sequenced	2006	S	S		R	S	S	S		S			S
ERS357847	11679_8#69	ERR435551	Previously sequenced	2008	S	S		R	S	S	S		S			S
ERS357009	11679_8#6	ERR435489	Previously sequenced	2011	S	S	R		S	S	S	I	R	R	S	R
ERS357913	11679_8#70	ERR435552	Previously sequenced	2009	S	S		R	R	I	S		R			S
ERS357914	11679_8#71	ERR435553	Previously sequenced	2009	S	S		R	S	S	S		S			S
ERS357921	11679_8#72	ERR435554	Previously sequenced	2009	S	S		S	S	S	S		S			S
ERS357977	11679_8#73	ERR435555	Previously sequenced	2010	S	S		R	S	S	S		S			S
ERS357990	11679_8#74	ERR435556	Previously sequenced	2010	S	S		S	S	S	S		S			S
ERS358043	11679_8#75	ERR435557	Previously sequenced	2010	S	S		R	R	S	S		I			R
ERS358046	11679_8#76	ERR435558	Previously sequenced	2010	S	S		R	S	S	R		S			S
ERS358051	11679_8#77	ERR435559	Previously sequenced	2010	S	S		S	S	S	S		S			S
ERS358085	11679_8#78	ERR435560	Previously sequenced	2011	S	S		S	S	S	S		S			S
ERS358086	11679_8#79	ERR435561	Previously sequenced	2011	S	S		R	S	S	S		S			S
ERS357039	11679_8#7	ERR435490	Previously sequenced	2011	S	S	R		S	S	S	S	S	S	R	R
ERS358089	11679_8#80	ERR435562	Previously sequenced	2011	I	I		R	R	S	R		S			S
ERS358153	11679_8#81	ERR435563	Previously sequenced	2005	S	S		S	S	S	S		S			S
ERS358159	11679_8#82	ERR435564	Previously sequenced	2007	S	S		R	S	S	S		S			S
ERS358160	11679_8#83	ERR435565	Previously sequenced	2006	S	I		R	R	I	R		S			S
ERS358165	11679_8#84	ERR435566	Previously sequenced	2008	S	S		R	R	S	S		S			S
ERS358168	11679_8#85	ERR435567	Previously sequenced	2008	S	S		R	R	S	S		R			R
ERS358169	11679_8#86	ERR435568	Previously sequenced	2007	S	S		S	S	S	S		S			S
ERS358176	11679_8#87	ERR435569	Previously sequenced	2009	S	S		R	S	S	S		S			S
ERS358181	11679_8#88	ERR435570	Previously sequenced	2010	S	S		R	S	S	S		S			S
ERS358205	11679_8#89	ERR435571	Previously sequenced	2006	S	S		R	R	S	S		S			R
ERS357100	11679_8#8	ERR435491	Previously sequenced	2012	S	S	S		S	S	S	S	S	S	S	S
ERS358231	11679_8#90	ERR435572	Previously sequenced	2007	S	S		R	R	S	S		S			S
ERS358233	11679_8#91	ERR435573	Previously sequenced	2011	S	S		S	S	S	S		S			S
ERS358247	11679_8#92	ERR435574	Previously sequenced	2011	S	S		R	S	S	S		S			R
ERS358249	11679_8#93	ERR435575	Previously sequenced	2011	S	S		S	S	S	S		S			S
ERS358252	11679_8#94	ERR435576	Previously sequenced	2011	S	S		R	R	S	R		S			S
ERS358256	11679_8#95	ERR435577	Previously sequenced	2011	S	S		R	R	S	S		S			S
ERS358271	11679_8#96	ERR435578	Previously sequenced	2008	S	S		R	R	R	S		S			S
ERS357113	11679_8#9	ERR435492	Previously sequenced	2012	I	S	R		R	S	R	R	S	S	S	S
ERS357274	11791_3#10	ERR439542	Previously sequenced	2002	S	S		S	S	S	S		S			S
ERS357281	11791_3#11	ERR439543	Previously sequenced	2002	S	S		S	S	S	S		S			S
ERS357306	11791_3#12	ERR439544	Previously sequenced	2002	S	S		S	S	S	S		S			S
ERS357308	11791_3#13	ERR439545	Previously sequenced	2002	S	S		R	S	S	S		S			S
ERS357314	11791_3#14	ERR439546	Previously sequenced	2002	S	S		R	S	S	S		S			S
ERS357320	11791_3#15	ERR439547	Previously sequenced	2002	S	S		S	S	S	S		S			S
ERS357321	11791_3#16	ERR439548	Previously sequenced	2002	S	S		S	S	S	R		S			S
ERS357325	11791_3#17	ERR439549	Previously sequenced	2002	S	S		R	S	S	S		S			S
ERS357336	11791_3#18	ERR439550	Previously sequenced	2003	S	S		R	S	S	S		S			S
ERS357338	11791_3#19	ERR439551	Previously sequenced	2003	S	S		R	S	S	S		S			S
ERS357081	11791_3#1	ERR439533	Previously sequenced	2012	S	S	R		R		S	R	S	S	I	R
ERS357341	11791_3#20	ERR439552	Previously sequenced	2003	S	S		R	R	S	S		S			S
ERS357344	11791_3#21	ERR439553	Previously sequenced	2003	S	S		R	R	R	R		I			S
ERS357345	11791_3#22	ERR439554	Previously sequenced	2003	S	S		R	R	S	S		S			S
ERS357346	11791_3#23	ERR439555	Previously sequenced	2003	S	S		R	S	S	S		S			S
ERS357353	11791_3#24	ERR439556	Previously sequenced	2003	S	S		R	R	R	S		S			S
ERS357354	11791_3#25	ERR439557	Previously sequenced	2003	S	S		R	S	S	S		S			S
ERS357356	11791_3#26	ERR439558	Previously sequenced	2003	S	S		R	R	R	R		S			S
ERS357360	11791_3#27	ERR439559	Previously sequenced	2003	S	S		S	S	S	S		S			S
ERS357364	11791_3#28	ERR439560	Previously sequenced	2003	S	S		R	R	R	S		S			S
ERS357369	11791_3#29	ERR439561	Previously sequenced	2003	S	S		R	R	S	S		S			S
ERS357092	11791_3#2	ERR439534	Previously sequenced	2012	S	S	R		S	S	S	S	S	S	R	S
ERS357372	11791_3#30	ERR439562	Previously sequenced	2003	S	S		R	S	S	S		S			S
ERS357376	11791_3#31	ERR439563	Previously sequenced	2003	S	S		S	S	S	S		S			S
ERS357386	11791_3#32	ERR439564	Previously sequenced	2003	S	S		R	S	S	S		S			R
ERS357415	11791_3#33	ERR439565	Previously sequenced	2003	S	S		R	S	S	S		S			S
ERS357418	11791_3#34	ERR439566	Previously sequenced	2003	S	S		R	R	S	S		S			S
ERS357421	11791_3#35	ERR439567	Previously sequenced	2003	S	S		S	S	S	S		S			S
ERS357440	11791_3#36	ERR439568	Previously sequenced	2004	S	S		S	S	R	S		S			S
ERS357449	11791_3#37	ERR439569	Previously sequenced	2004	S	S		R	S	S	S		S			S
ERS357578	11791_3#38	ERR439570	Previously sequenced	2005	S	S		S	S	S	S		S			S
ERS357584	11791_3#39	ERR439571	Previously sequenced	2005	S	S		R	R	S	S		S			S
ERS357127	11791_3#3	ERR439535	Previously sequenced	2012	S	S	R		S	S	S	I	S	S	S	S
ERS357585	11791_3#40	ERR439572	Previously sequenced	2005	S	S		S	S	S	S		S			S
ERS357596	11791_3#41	ERR439573	Previously sequenced	2005	S	S		S	S	S	S		S			S
ERS357607	11791_3#42	ERR439574	Previously sequenced	2005	S	S		S	S	S	S		S			S
ERS357614	11791_3#43	ERR439575	Previously sequenced	2005	I	R		R	R	S	R		S			R
ERS357620	11791_3#44	ERR439576	Previously sequenced	2005	S	S		R	S	S	S		S			S
ERS357631	11791_3#45	ERR439577	Previously sequenced	2005	S	S		S	S	S	S		S			S
ERS357644	11791_3#46	ERR439578	Previously sequenced	2006	S	S		R	R	S	S		S			S
ERS357645	11791_3#47	ERR439579	Previously sequenced	2006	S	S		S	S	S	S		S			S
ERS357654	11791_3#48	ERR439580	Previously sequenced	2006	S	S		R	R	S	S		S			S
ERS357667	11791_3#49	ERR439581	Previously sequenced	2007	S	S		S	S	S	R		S			S
ERS357143	11791_3#4	ERR439536	Previously sequenced	2012	S	S	S		S	S	S	I	S	S	S	S
ERS357686	11791_3#50	ERR439582	Previously sequenced	2007	S	S		R	S	S	S		R			S
ERS357695	11791_3#51	ERR439583	Previously sequenced	2007	S	S		R	R	S	S		S			S
ERS357704	11791_3#52	ERR439584	Previously sequenced	2007	S	S		R	S	S	S		S			S
ERS357711	11791_3#53	ERR439585	Previously sequenced	2007	S	S		S	S	S	S		S			S
ERS357713	11791_3#54	ERR439586	Previously sequenced	2007	S	S		S	S	S	S		S			S
ERS357728	11791_3#55	ERR439587	Previously sequenced	2008	S	S		R	R	R	R		S			R
ERS357729	11791_3#56	ERR439588	Previously sequenced	2008	S	S		R	R	S	S		S			S
ERS357736	11791_3#57	ERR439589	Previously sequenced	2008	S	S		R	R	I	R		S			S
ERS357745	11791_3#58	ERR439590	Previously sequenced	2009	S	S		S	S	S	S		S			S
ERS357753	11791_3#59	ERR439591	Previously sequenced	2007	S	S		S	S	S	S		S			S
ERS357147	11791_3#5	ERR439537	Previously sequenced	2012	S	S	S		S	S	S	S	S	S	S	S
ERS357771	11791_3#60	ERR439592	Previously sequenced	2006	S	S		S	S	S	S		S			S
ERS357777	11791_3#61	ERR439593	Previously sequenced	2006	S	S		R	R	R	R		S			S
ERS357800	11791_3#62	ERR439594	Previously sequenced	2007	S	S		S	S	S	S		S			S
ERS357830	11791_3#63	ERR439595	Previously sequenced	2007	S	S		R	R	S	S		R			R
ERS357927	11791_3#64	ERR439596	Previously sequenced	2009	S	S		R	S	S	S		S			S
ERS357946	11791_3#65	ERR439597	Previously sequenced	2009	S	S		R	R	S	S		S			S
ERS358095	11791_3#66	ERR439598	Previously sequenced	2011	S	S		R	S	S	S		S			S
ERS358133	11791_3#67	ERR439599	Previously sequenced	2003	S	S		S	S	S	S		S			S
ERS358136	11791_3#68	ERR439600	Previously sequenced	2012	S	S	R		S	S	S	I	S	S	S	S
ERS358138	11791_3#69	ERR439601	Previously sequenced	2011	R	R	R		R	R	R	R	S	S	S	R
ERS357195	11791_3#6	ERR439538	Previously sequenced	2001	S			R	R	S	S		R			R
ERS358140	11791_3#70	ERR439602	Previously sequenced	2004	S	S		R	S	I	R		S			S
ERS358141	11791_3#71	ERR439603	Previously sequenced	2004	S	S		S	S	I	S		S			S
ERS358144	11791_3#72	ERR439604	Previously sequenced	2004	S	S		R	S	S	S		S			S
ERS358146	11791_3#73	ERR439605	Previously sequenced	2004	S	S		S	S	I	S		S			S
ERS358148	11791_3#74	ERR439606	Previously sequenced	2005	S	S		R	S	S	S		S			S
ERS358151	11791_3#75	ERR439607	Previously sequenced	2005	S	S		R	R	S	S		S			S
ERS358156	11791_3#76	ERR439608	Previously sequenced	2007	S	S		S	S	S	S		S			S
ERS358162	11791_3#77	ERR439609	Previously sequenced	2006	S	S		R	R	S	R		S			S
ERS358164	11791_3#78	ERR439610	Previously sequenced	2008	S	S		R	R	I	R		I			S
ERS358173	11791_3#79	ERR439611	Previously sequenced	2009	S	S		S	S	S	S		S			S
ERS357240	11791_3#7	ERR439539	Previously sequenced	2002	S	S		S	S	S	S		S			S
ERS358174	11791_3#80	ERR439612	Previously sequenced	2009	S	S		R	S	S	S		S			S
ERS358178	11791_3#81	ERR439613	Previously sequenced	2008	S	S		R	S	S	S		S			R
ERS358182	11791_3#82	ERR439614	Previously sequenced	2010	S	S		S	S	S	S		S			S
ERS358183	11791_3#83	ERR439615	Previously sequenced	2009	S	S		S	S	S	S		S			R
ERS358184	11791_3#84	ERR439616	Previously sequenced	2009	S	S		S	S	S	S		S			S
ERS358186	11791_3#85	ERR439617	Previously sequenced	2009	S	S		R	S	S	S		S			S
ERS358189	11791_3#86	ERR439618	Previously sequenced	2011	S	S		S	S	S	S		S			S
ERS358214	11791_3#87	ERR439619	Previously sequenced	2007	S	S		S	S	S	S		S			R
ERS358216	11791_3#88	ERR439620	Previously sequenced	2007	S	S		S	S	S	S		S			S
ERS358217	11791_3#89	ERR439621	Previously sequenced	2010	S	S		R	R	S	S		S			S
ERS357255	11791_3#8	ERR439540	Previously sequenced	2002	S	S		S	S	S	S		S			S
ERS358218	11791_3#90	ERR439622	Previously sequenced	2005	S	S		R	R	S	S		S			S
ERS358222	11791_3#91	ERR439623	Previously sequenced	2005	S	S		R	R	S	S		S			S
ERS358229	11791_3#92	ERR439624	Previously sequenced	2008	S	S		R	R	S	S		S			S
ERS358238	11791_3#93	ERR439625	Previously sequenced	2009	S	S		R	R	S	R		S			S
ERS358244	11791_3#94	ERR439626	Previously sequenced	2011	S	S		S	S	S	S		S			S
ERS358259	11791_3#95	ERR439627	Previously sequenced	2001	S			R	R	R	R		I			S
ERS358264	11791_3#96	ERR439628	Previously sequenced	2009	S	S		R	R	R	S		S			S
ERS357266	11791_3#9	ERR439541	Previously sequenced	2002	S	S		S	S	S	S		S			S
ERS357020	11791_6#10	ERR439637	Previously sequenced	2011	S	S	R		R	S	S	S	S	S	S	S
ERS357207	11791_6#11	ERR439638	Previously sequenced	2012	S	S	S		S	S	S	S	S	S	S	S
ERS357254	11791_6#12	ERR439639	Previously sequenced	2002	S	S		R	R	S	S		S			S
ERS357261	11791_6#13	ERR439640	Previously sequenced	2002	S	S		R	S	S	S		S			S
ERS357262	11791_6#14	ERR439641	Previously sequenced	2002	S	S		R	R	I	R		S			R
ERS357272	11791_6#15	ERR439642	Previously sequenced	2002	S	S		S	S	S	S		S			S
ERS357280	11791_6#16	ERR439643	Previously sequenced	2002	S	S		S	S	S	S		S			S
ERS357319	11791_6#17	ERR439644	Previously sequenced	2002	S	S		S	S	S	S		S			S
ERS357357	11791_6#18	ERR439645	Previously sequenced	2003	S	S		R	S	S	S		R			I
ERS357390	11791_6#19	ERR439646	Previously sequenced	2003	S	S		S	S	S	S		S			S
ERS356757	11791_6#1	ERR439629	Previously sequenced	2007	S	S	R		S	S	S	I	R	I	S	S
ERS357463	11791_6#20	ERR439647	Previously sequenced	2004	S	S		R	S	S	S		S			S
ERS357523	11791_6#21	ERR439648	Previously sequenced	2004	S	S		S	S	S	S		S			S
ERS357553	11791_6#22	ERR439649	Previously sequenced	2004	S	S		S	S	S	S		S			S
ERS357589	11791_6#23	ERR439650	Previously sequenced	2005	S	S		R	S	S	S		S			S
ERS357801	11791_6#24	ERR439651	Previously sequenced	2006	R	R		R	R	I	R		R			R
ERS357817	11791_6#25	ERR439652	Previously sequenced	2006	S	S		R	R	S	S		S			R
ERS357840	11791_6#26	ERR439653	Previously sequenced	2006	S	S		R	R	S	S		S			S
ERS357880	11791_6#27	ERR439654	Previously sequenced	2008	S	R		R	S	S	R		S			S
ERS357934	11791_6#28	ERR439655	Previously sequenced	2009	S	S		R	R	S	S		S			S
ERS357940	11791_6#29	ERR439656	Previously sequenced	2008	R	R		R	R	I	R		R			R
ERS356796	11791_6#2	ERR439630	Previously sequenced	2008	S	S	S		S	S	S	I	S	S	R	R
ERS357957	11791_6#30	ERR439657	Previously sequenced	2009	S	S		R	R	S	R		S			R
ERS357979	11791_6#32	ERR439658	Previously sequenced	2009	S	S		R	R	S	S		S			S
ERS357991	11791_6#33	ERR439659	Previously sequenced	2010	S	S		R	S	S	S		R			R
ERS358017	11791_6#34	ERR439660	Previously sequenced	2010	S	S		R	S	S	S		S			S
ERS358030	11791_6#35	ERR439661	Previously sequenced	2009	S	S		R	R	S	R		S			S
ERS358084	11791_6#36	ERR439662	Previously sequenced	2011	S	S		R	R	S	S		S			S
ERS358106	11791_6#37	ERR439663	Previously sequenced	2011	S	S		R	S	S	S		R			R
ERS358179	11791_6#38	ERR439664	Previously sequenced	2011	S	S		S	S	S	S		S			S
ERS358187	11791_6#39	ERR439665	Previously sequenced	2011	S	S		S	S	S	S		S			S
ERS356829	11791_6#3	ERR439631	Previously sequenced	2008	S	S	R		S	S	S	S	S	S	R	S
ERS356852	11791_6#4	ERR439632	Previously sequenced	2008	S	S	R		S	S	S	S	S	S	R	S
ERS356854	11791_6#5	ERR439633	Previously sequenced	2009	S	S	R		R	S	S	I	S	S	S	S
ERS356881	11791_6#6	ERR439634	Previously sequenced	2009	S	S	R		R	S	S	S	S	S	R	S
ERS356910	11791_6#7	ERR439635	Previously sequenced	2009	S	S	R		R	S	R	I	S	R	R	R
ERS356937	11791_6#9	ERR439636	Previously sequenced	2010	S	S	S		S	S	S	I	S	S	S	R
ERS356799	11791_7#10	ERR439674	Previously sequenced	2008	S	S	S		S	S	S	I	S	S	S	S
ERS356802	11791_7#11	ERR439675	Previously sequenced	2008	S	S	R		S	S	S	S	S	S	S	S
ERS356803	11791_7#12	ERR439676	Previously sequenced	2008	S	S	S		S	S	S	S	S	S	S	S
ERS356817	11791_7#13	ERR439677	Previously sequenced	2008	S	S	R		R	R	S	I	S	S	S	S
ERS356818	11791_7#14	ERR439678	Previously sequenced	2008	S	S	S		S	S	S	S	S	S	S	S
ERS356821	11791_7#15	ERR439679	Previously sequenced	2008	S	S	S		S	S	S	S	S	S	S	S
ERS356856	11791_7#16	ERR439680	Previously sequenced	2009	S	S	S		S	S	S	S	S	S	S	S
ERS356868	11791_7#17	ERR439681	Previously sequenced	2009	S	S	R		R	R	S	I	S	S	R	S
ERS356870	11791_7#18	ERR439682	Previously sequenced	2009	S	S	R		R	S	S	S	S	S	S	S
ERS356882	11791_7#19	ERR439683	Previously sequenced	2009	S	S	S		S	S	S	S	S	S	I	S
ERS356753	11791_7#1	ERR439666	Previously sequenced	2007	S	S	R		R	R	S	I	S	S	S	S
ERS356899	11791_7#20	ERR439684	Previously sequenced	2009	S	S	S		S	S	S	S	S	S	S	S
ERS356912	11791_7#21	ERR439685	Previously sequenced	2009	S	S	R		S	S	S	I	S	S	S	S
ERS356918	11791_7#22	ERR439686	Previously sequenced	2009	S	S	S		S	S	S	S	S	S	S	S
ERS357041	11791_7#23	ERR439687	Previously sequenced	2011	S	S	R		S	S	S	S	S	S	R	S
ERS357055	11791_7#24	ERR439688	Previously sequenced	2012	S	S	S		S	S	S	S	S	S	S	S
ERS357057	11791_7#25	ERR439689	Previously sequenced	2012	S	S	S		S	S	S	S	S	S	S	S
ERS357060	11791_7#26	ERR439690	Previously sequenced	2012	S	S	R		S	S	S	I	S	S	R	S
ERS357062	11791_7#27	ERR439691	Previously sequenced	2012	S	S	R		S	S	R	R	S	S	S	S
ERS357064	11791_7#28	ERR439692	Previously sequenced	2012	S	S	R		R	R	S	R	S	S	S	S
ERS357065	11791_7#29	ERR439693	Previously sequenced	2012	S	S	R		S	S	S	S	S	S	S	R
ERS356754	11791_7#2	ERR439667	Previously sequenced	2007	S	S	R		R	S	S	I	S	R	R	R
ERS357066	11791_7#30	ERR439694	Previously sequenced	2012	S	S	R		S	S	S	I	S	S	R	S
ERS357069	11791_7#32	ERR439695	Previously sequenced	2012	S	S	R		S	S	S	S	S	S	R	S
ERS357073	11791_7#33	ERR439696	Previously sequenced	2012	S	S	S		S	S	S	I	S	S	S	S
ERS357079	11791_7#34	ERR439697	Previously sequenced	2012	S	S	R		R	R	S	R	S	S	S	S
ERS357087	11791_7#35	ERR439698	Previously sequenced	2012	S	S	R		S	S	S	S	S	S	R	R
ERS357105	11791_7#36	ERR439699	Previously sequenced	2012	S	S	R		S	S	S	I	S	S	S	S
ERS357216	11791_7#37	ERR439700	Previously sequenced	2001	S			S	S	S	S		R			S
ERS357218	11791_7#38	ERR439701	Previously sequenced	2001	S			S	S	S	S		S			S
ERS357224	11791_7#39	ERR439702	Previously sequenced	2001	S			R	S	S	S		S			S
ERS356761	11791_7#3	ERR439668	Previously sequenced	2007	S	S	S		S	S	S	S	S	S	S	S
ERS357233	11791_7#40	ERR439703	Previously sequenced	2001	S			S	S	S	S		S			S
ERS357234	11791_7#41	ERR439704	Previously sequenced	2001	S			S	S	S	S		S			S
ERS357238	11791_7#42	ERR439705	Previously sequenced	2002	I	S		R	R	I	R		S			S
ERS357292	11791_7#44	ERR439706	Previously sequenced	2002	S	S		R	S	S	S		S			S
ERS357401	11791_7#45	ERR439707	Previously sequenced	2003	S	S		S	S	S	S		S			S
ERS357410	11791_7#46	ERR439708	Previously sequenced	2003	S	S		S	S	S	S		S			S
ERS357413	11791_7#47	ERR439709	Previously sequenced	2003	S	S		R	R	R	S		S			R
ERS357417	11791_7#48	ERR439710	Previously sequenced	2003	S	S		S	S	S	S		S			S
ERS357429	11791_7#49	ERR439711	Previously sequenced	2004	S	S		R	R	R	S		R			R
ERS356767	11791_7#4	ERR439669	Previously sequenced	2007	S	S	S		S	S	S	S	S	S	S	S
ERS357433	11791_7#50	ERR439712	Previously sequenced	2004	S	S		S	S	S	R		S			R
ERS357438	11791_7#51	ERR439713	Previously sequenced	2004	S	S		R	S	S	S		S			S
ERS357450	11791_7#52	ERR439714	Previously sequenced	2004	S	S		S	S	I	S		S			R
ERS357459	11791_7#53	ERR439715	Previously sequenced	2004	S	S		R	S	I	S		S			S
ERS357461	11791_7#54	ERR439716	Previously sequenced	2004	S	S		S	S	S	S		S			S
ERS357482	11791_7#55	ERR439717	Previously sequenced	2003	R	R		R	R	R	R		S			R
ERS357499	11791_7#56	ERR439718	Previously sequenced	2005	S	S		R	R	R	S		S			S
ERS357511	11791_7#57	ERR439719	Previously sequenced	2004	S	S		R	R	S	S		S			S
ERS357537	11791_7#58	ERR439720	Previously sequenced	2004	S	S		R	S	S	R		S			S
ERS357540	11791_7#59	ERR439721	Previously sequenced	2004	S	S		R	R	R	R		S			R
ERS356768	11791_7#5	ERR439670	Previously sequenced	2007	S	S	R		S	S	S	I	R	R	R	R
ERS357552	11791_7#60	ERR439722	Previously sequenced	2004	R	R		R	R	S	R		R			R
ERS357554	11791_7#61	ERR439723	Previously sequenced	2004	S	S		S	S	S	S		S			S
ERS357564	11791_7#62	ERR439724	Previously sequenced	2005	S	S		S	S	S	S		S			S
ERS357878	11791_7#63	ERR439725	Previously sequenced	2008	S	S		S	S	S	S		S			S
ERS357902	11791_7#64	ERR439726	Previously sequenced	2008	S	S		R	S	S	S		S			S
ERS358012	11791_7#65	ERR439727	Previously sequenced	2009	S	S		R	R	S	S		S			S
ERS358028	11791_7#66	ERR439728	Previously sequenced	2010	S	S		R	R	R	S		R			R
ERS358035	11791_7#67	ERR439729	Previously sequenced	2010	S	S		R	S	S	R		S			S
ERS358079	11791_7#68	ERR439730	Previously sequenced	2011	S	S		S	S	S	S		S			S
ERS358105	11791_7#69	ERR439731	Previously sequenced	2011	S	S		S	S	S	S		S			S
ERS356770	11791_7#6	ERR439671	Previously sequenced	2007	S	S	R		R	R	R	R	S	R	R	R
ERS358223	11791_7#70	ERR439732	Previously sequenced	2005	S	S		S	S	S	S		S			S
ERS356790	11791_7#7	ERR439672	Previously sequenced	2007	R	R	R		S	S	R	R	S	S	S	R
ERS356798	11791_7#9	ERR439673	Previously sequenced	2008	S	S	S		S	S	S	I	S	S	S	S
ERS357622	11893_8#71	ERR460494	Previously sequenced	2005	S	S		S	S	S	S		S			S
ERS379216	12045_3#57	ERR485890	Previously sequenced	2004	S	S		S	S	S	S		S			I
ERS379217	12045_3#58	ERR485891	Previously sequenced	2002	S	S		R	R	S	R		S			S
ERS379218	12045_3#59	ERR485892	Previously sequenced	2002	S	S		R	R	S	R		S			R
ERS379219	12045_3#60	ERR485893	Previously sequenced	2007	S	S		S	S	S	S		S			S
ERS379220	12045_3#61	ERR485894	Previously sequenced	2003	S	S		R	S	S	S		S			S
ERS379221	12045_3#62	ERR485895	Previously sequenced	2008	S	S		R	S	S	S		S			S
ERS379222	12045_3#63	ERR485896	Previously sequenced	2004	S	S		R	S	S	S		S			S
ERS379223	12045_3#64	ERR485897	Previously sequenced	2004	S	S		R	R	S	S		S			S
ERS379224	12045_3#65	ERR485898	Previously sequenced	2007	S	S		S	S	S	S		S			S
ERS379225	12045_3#66	ERR485899	Previously sequenced	2002	S	S		R	R	S	S		S			S
ERS379226	12045_3#67	ERR485900	Previously sequenced	2002	S	S		S	S	S	S		S			S
ERS838778	18090_6#33	ERR1218534	Previously sequenced	2015	R	R	R		R	R	R	R	S	S	R	I
ERS838795	18090_6#34	ERR1218535	Previously sequenced	2015	S	R	R		R	S	R	R	R	R	R	R
ERS838804	18090_6#35	ERR1218536	Previously sequenced	2015	S	R	R		S	S	R	R	R	R	S	R
ERS838810	18090_6#36	ERR1218537	Previously sequenced	2015	S	R	R		S	S	R	R	R	R	R	S
ERS838812	18090_6#37	ERR1218538	Previously sequenced	2015	R	R	R		R	S	R	R	R	I	S	R
ERS838816	18090_6#38	ERR1218539	Previously sequenced	2015	I	R	R		R	S	R	R	S	S	R	S
ERS838819	18090_6#39	ERR1218540	Previously sequenced	2015	R	R	R		R	R	R	R	R	R	R	R
ERS838833	18090_6#40	ERR1218541	Previously sequenced	2015	S	R	R		S	S	R	R	I	S	S	R
ERS838837	18090_6#41	ERR1218542	Previously sequenced	2015	I	R	R		S	S	R	R	S	S	R	R
ERS838844	18090_6#42	ERR1218543	Previously sequenced	2015	I	R	R		S	S	R	R	S	S	S	R
ERS838862	18090_6#43	ERR1218544	Previously sequenced	2015	S	R	R		S	S	R	R	R	R	R	R
ERS838866	18090_6#44	ERR1218545	Previously sequenced	2015	S	R	R		S	S	R	R	R	R	R	R
ERS838891	18090_6#45	ERR1218546	Previously sequenced	2015	R	R	R		R	R	R	R	R	R	R	R
ERS838899	18090_6#46	ERR1218547	Previously sequenced	2015	R	R	R		S	S	R	R	R	R	R	S
ERS838900	18090_6#47	ERR1218548	Previously sequenced	2015	S	R	R		S	S	R	R	R	R	R	S
ERS838904	18090_6#48	ERR1218549	Previously sequenced	2015	S	R	R		R	S	R	R	R	S	S	S
ERS838905	18090_6#49	ERR1218550	Previously sequenced	2015	S	R	R		R	S	R	R	R	S	S	S
ERS838906	18090_6#50	ERR1218551	Previously sequenced	2015	I	R	R		R	S	R	R	R	R	R	S
ERS838909	18090_6#51	ERR1218552	Previously sequenced	2015	R	R	R		R	S	R	R	R	R	R	R
ERS838911	18090_6#52	ERR1218553	Previously sequenced	2015	S	R	R		S	S	R	R	R	R	R	R
ERS838851	18090_6#53	ERR1218554	Previously sequenced	2015	I	R	R		S	S	R	R	R	R	R	S
ERS838887	18090_6#54	ERR1218555	Previously sequenced	2015	R	R	R		R	I	R	R	R	R	R	R
ERS838922	18090_6#55	ERR1218556	Previously sequenced	2015	R	R	R		S	S	R	R	R	R	R	R
ERS838932	18090_6#56	ERR1218557	Previously sequenced	2015	I	R	R		S	S	R	R	R	R	R	S
ERS838948	18090_6#57	ERR1218558	Previously sequenced	2015	R	R	R		S	S	R	R	S	S	R	R
ERS838967	18090_6#58	ERR1218559	Previously sequenced	2015	R	R	R		S	S	R	R	R	R	R	R
ERS838979	18090_6#59	ERR1218560	Previously sequenced	2015	R	R	R		R	S	R	R	R	R	R	R
ERS838996	18090_6#60	ERR1218561	Previously sequenced	2015	R	R	R		S	S	R	R	S	S	S	S
ERS839004	18090_6#61	ERR1218562	Previously sequenced	2015	R	R	R		S	S	R	R	R	R	S	S
ERS839012	18090_6#62	ERR1218563	Previously sequenced	2015	R	R	R		R	R	R	R	R	R	S	R
ERS839018	18090_6#63	ERR1218564	Previously sequenced	2015	I	R	R		S	S	R	R	R	R	R	R
ERS838773	18090_6#80	ERR1218581	Previously sequenced	2015	R	R	R		S	S	R	R	R	R	R	R
ERS838774	18090_6#81	ERR1218582	Previously sequenced	2014	I	R	R		S	S	R	R	S	S	R	R
ERS838775	18090_6#82	ERR1218583	Previously sequenced	2014	R	R	R		R	S	R	R	R	R	R	I
ERS838776	18090_6#83	ERR1218584	Previously sequenced	2014	R	R	R		S	S	R	R	S	R	S	S
ERS838777	18090_6#84	ERR1218585	Previously sequenced	2014	I	R	R		S	S	R	R	R	R	R	R
ERS838779	18090_6#85	ERR1218586	Previously sequenced	2014	R	R	R		R	R	R	R	S	R	R	R
ERS838780	18090_6#86	ERR1218587	Previously sequenced	2014	R	R	R		R	S	R	R	R	R	R	S
ERS838781	18090_6#87	ERR1218588	Previously sequenced	2015	R	R	R		R	R	R	R	S	S	R	R
ERS838782	18090_6#88	ERR1218589	Previously sequenced	2015	S	R	R		R	S	R	R	R	R	R	R
ERS838783	18090_6#89	ERR1218590	Previously sequenced	2015	R	R	R		R	S	R	R	R	R	R	R
ERS838784	18090_6#90	ERR1218591	Previously sequenced	2015	S	R	R		S	S	R	R	R	R	S	S
ERS838785	18090_6#91	ERR1218592	Previously sequenced	2015	S	R	R		R	S	R	R	R	I	S	R
ERS838786	18090_6#92	ERR1218593	Previously sequenced	2015	R	R	R		S	S	R	R	R	R	R	I
ERS838787	18090_6#93	ERR1218594	Previously sequenced	2015	S	R	R		R	S	R	R	R	R	R	R
ERS838788	18090_6#94	ERR1218595	Previously sequenced	2015	I	R	R		R	S	R	R	R	I	R	S
ERS838791	18090_6#95	ERR1218596	Previously sequenced	2015	R	R	R		S	S	R	R	R	R	S	I
ERS838823	18090_7#10	ERR1218606	Previously sequenced	2015	S	R	R		R	S	R	R	R	R	S	R
ERS838825	18090_7#11	ERR1218607	Previously sequenced	2015	I	R	R		R	S	R	R	R	R	R	R
ERS838827	18090_7#12	ERR1218608	Previously sequenced	2015	R	R	R		S	S	R	R	R	R	R	R
ERS838829	18090_7#13	ERR1218609	Previously sequenced	2015	R	R	R		R	R	R	R	R	R	R	R
ERS838831	18090_7#14	ERR1218610	Previously sequenced	2015	R	R	R		S	S	R	R	R	R	S	R
ERS838835	18090_7#15	ERR1218611	Previously sequenced	2015	R	R	R		R	S	R	R	R	R	R	R
ERS838839	18090_7#16	ERR1218612	Previously sequenced	2015	R	R	R		R	R	R	R	R	R	R	R
ERS838841	18090_7#17	ERR1218613	Previously sequenced	2015	I	R	R		S	S	R	R	R	R	R	R
ERS838842	18090_7#18	ERR1218614	Previously sequenced	2015	R	R	R		S	S	R	R	S	S	R	S
ERS838846	18090_7#19	ERR1218615	Previously sequenced	2015	R	R	R		S	S	R	R	R	I	S	S
ERS838793	18090_7#1	ERR1218597	Previously sequenced	2015	R	R	R		R	S	R	R	R	R	R	R
ERS838848	18090_7#20	ERR1218616	Previously sequenced	2015	S	R	R		R	S	R	R	R	R	R	R
ERS838850	18090_7#21	ERR1218617	Previously sequenced	2015	R	R	R		R	S	R	R	R	R	R	R
ERS838853	18090_7#22	ERR1218618	Previously sequenced	2015	I	R	R		S	S	R	R	R	R	R	R
ERS838855	18090_7#23	ERR1218619	Previously sequenced	2015	S	R	R		R	S	R	R	R	R	S	I
ERS838858	18090_7#24	ERR1218620	Previously sequenced	2015	I	R	R		S	S	R	R	R	R	R	R
ERS838860	18090_7#25	ERR1218621	Previously sequenced	2015	R	R	R		R	S	R	R	R	R	R	R
ERS838864	18090_7#26	ERR1218622	Previously sequenced	2015	S	R	R		S	S	R	R	R	R	R	R
ERS838868	18090_7#27	ERR1218623	Previously sequenced	2015	R	R	R		S	S	R	R	S	S	S	R
ERS838870	18090_7#28	ERR1218624	Previously sequenced	2015	I	R	R		S	S	R	R	R	R	R	S
ERS838872	18090_7#29	ERR1218625	Previously sequenced	2015	I	R	R		S	S	R	R	S	S	S	R
ERS838797	18090_7#2	ERR1218598	Previously sequenced	2015	R	R	R		R	R	R	R	S	S	S	R
ERS838874	18090_7#30	ERR1218626	Previously sequenced	2015	R	R	R		S	S	R	R	S	S	R	R
ERS838876	18090_7#31	ERR1218627	Previously sequenced	2015	R	R	R		R	R	R	R	R	R	S	R
ERS838878	18090_7#32	ERR1218628	Previously sequenced	2015	I	R	R		S	S	R	R	S	S	S	S
ERS838880	18090_7#33	ERR1218629	Previously sequenced	2015	R	R	R		S	S	R	R	R	R	R	R
ERS838882	18090_7#34	ERR1218630	Previously sequenced	2015	R	R	R		R	S	R	R	R	R	S	R
ERS838884	18090_7#35	ERR1218631	Previously sequenced	2015	I	R	R		S	S	R	R	R	S	R	S
ERS838886	18090_7#36	ERR1218632	Previously sequenced	2015	S	R	R		S	S	R	R	R	R	R	R
ERS838888	18090_7#37	ERR1218633	Previously sequenced	2015	S	R	R		R	S	R	R	R	R	R	R
ERS838889	18090_7#38	ERR1218634	Previously sequenced	2015	I	R	R		R	S	R	R	R	R	R	R
ERS838890	18090_7#39	ERR1218635	Previously sequenced	2015	R	R	R		S	S	R	R	R	R	R	R
ERS838799	18090_7#3	ERR1218599	Previously sequenced	2015	I	R	R		S	S	R	R	R	R	R	R
ERS838892	18090_7#40	ERR1218636	Previously sequenced	2015	I	R	R		R	S	R	R	R	R	S	R
ERS838893	18090_7#41	ERR1218637	Previously sequenced	2015	I	R	R		S	S	R	R	S	S	R	R
ERS838895	18090_7#43	ERR1218639	Previously sequenced	2015	R	R	R		S	S	R	R	R	R	R	S
ERS838896	18090_7#44	ERR1218640	Previously sequenced	2015	R	R	R		S	S	R	R	R	R	S	S
ERS838897	18090_7#45	ERR1218641	Previously sequenced	2015	R	R	R		R	S	R	R	R	R	S	S
ERS838898	18090_7#46	ERR1218642	Previously sequenced	2015	R	R	R		S	S	R	R	R	R	R	S
ERS838901	18090_7#47	ERR1218643	Previously sequenced	2015	S	R	R		R	S	R	R	R	R	S	I
ERS838902	18090_7#48	ERR1218644	Previously sequenced	2015	S	R	R		S	S	R	R	S	S	R	R
ERS838903	18090_7#49	ERR1218645	Previously sequenced	2015	S	R	R		S	S	R	R	S	S	R	R
ERS838801	18090_7#4	ERR1218600	Previously sequenced	2015	R	R	R		R	S	R	R	S	R	R	R
ERS838907	18090_7#50	ERR1218646	Previously sequenced	2015	R	R	R		S	S	R	R	R	R	R	R
ERS838908	18090_7#51	ERR1218647	Previously sequenced	2015	R	R	R		S	S	R	R	R	R	R	R
ERS838910	18090_7#52	ERR1218648	Previously sequenced	2015	S	R	R		S	S	R	R	R	R	S	S
ERS838912	18090_7#53	ERR1218649	Previously sequenced	2015	S	R	R		S	S	R	R	R	I	R	I
ERS838913	18090_7#54	ERR1218650	Previously sequenced	2015	S	R	R		S	S	R	R	R	I	R	R
ERS838914	18090_7#55	ERR1218651	Previously sequenced	2015	R	R	R		S	S	R	R	R	R	S	R
ERS838915	18090_7#56	ERR1218652	Previously sequenced	2015	I	R	R		S	S	R	R	R	R	R	S
ERS838916	18090_7#57	ERR1218653	Previously sequenced	2015	R	R	R		R	R	R	R	S	S	R	S
ERS838917	18090_7#58	ERR1218654	Previously sequenced	2015	S	R	R		R	S	R	R	R	R	R	R
ERS838918	18090_7#59	ERR1218655	Previously sequenced	2015	R	R	R		S	S	R	R	R	R	R	R
ERS838805	18090_7#5	ERR1218601	Previously sequenced	2015	S	R	R		R	S	R	R	R	R	S	R
ERS838789	18090_7#60	ERR1218656	Previously sequenced	2015	R	R	R		R	S	R	R	R	R	R	S
ERS838792	18090_7#62	ERR1218658	Previously sequenced	2015	I	R	R		S	S	R	R	S	S	R	I
ERS838794	18090_7#63	ERR1218659	Previously sequenced	2015	I	R	R		S	S	R	R	R	R	R	S
ERS838796	18090_7#64	ERR1218660	Previously sequenced	2015	S	R	R		S	S	R	R	S	S	R	S
ERS838798	18090_7#65	ERR1218661	Previously sequenced	2015	I	R	R		R	S	R	R	R	R	R	R
ERS838800	18090_7#66	ERR1218662	Previously sequenced	2015	I	R	R		S	S	R	R	S	S	R	R
ERS838802	18090_7#67	ERR1218663	Previously sequenced	2015	S	R	R		S	S	R	R	R	R	S	R
ERS838803	18090_7#68	ERR1218664	Previously sequenced	2015	R	R	R		S	S	R	R	R	R	R	S
ERS838806	18090_7#69	ERR1218665	Previously sequenced	2015	S	R	R		R	S	R	R	R	R	R	S
ERS838808	18090_7#6	ERR1218602	Previously sequenced	2015	R	R	R		S	S	R	R	R	R	S	R
ERS838807	18090_7#70	ERR1218666	Previously sequenced	2015	I	R	R		S	S	R	R	S	S	S	S
ERS838809	18090_7#71	ERR1218667	Previously sequenced	2015	R	R	R		S	S	R	R	S	S	S	S
ERS838811	18090_7#72	ERR1218668	Previously sequenced	2015	R	R	R		S	S	R	R	R	R	R	I
ERS838813	18090_7#73	ERR1218669	Previously sequenced	2015	R	R	R		S	S	R	R	R	R	R	S
ERS838815	18090_7#74	ERR1218670	Previously sequenced	2015	R	R	R		S	S	R	R	S	S	S	S
ERS838817	18090_7#75	ERR1218671	Previously sequenced	2015	R	R	R		S	S	R	R	S	S	S	S
ERS838820	18090_7#76	ERR1218672	Previously sequenced	2015	R	R	R		S	S	R	R	S	S	S	S
ERS838822	18090_7#77	ERR1218673	Previously sequenced	2015	R	R	R		S	S	R	R	S	S	S	S
ERS838824	18090_7#78	ERR1218674	Previously sequenced	2015	R	R	R		R	S	R	R	R	R	R	S
ERS838826	18090_7#79	ERR1218675	Previously sequenced	2015	I	R	R		R	S	R	R	S	S	S	R
ERS838814	18090_7#7	ERR1218603	Previously sequenced	2015	I	R	R		S	S	R	R	S	S	R	R
ERS838828	18090_7#80	ERR1218676	Previously sequenced	2015	R	R	R		S	S	R	R	R	R	R	S
ERS838830	18090_7#81	ERR1218677	Previously sequenced	2015	I	R	R		R	S	R	R	S	S	S	R
ERS838832	18090_7#82	ERR1218678	Previously sequenced	2015	I	R	R		S	S	R	R	S	S	S	S
ERS838834	18090_7#83	ERR1218679	Previously sequenced	2015	I	R	R		S	S	R	R	S	S	S	S
ERS838836	18090_7#84	ERR1218680	Previously sequenced	2015	I	R	R		S	S	R	R	S	S	S	S
ERS838838	18090_7#85	ERR1218681	Previously sequenced	2015	S	R	R		S	S	R	R	R	R	S	S
ERS838840	18090_7#86	ERR1218682	Previously sequenced	2015	R	R	R		S	S	R	R	S	S	R	R
ERS838843	18090_7#87	ERR1218683	Previously sequenced	2015	S	R	R		R	S	R	R	R	R	R	S
ERS838845	18090_7#88	ERR1218684	Previously sequenced	2015	S	R	R		R	S	R	R	R	R	R	R
ERS838847	18090_7#89	ERR1218685	Previously sequenced	2015	S	R	R		R	S	R	R	R	R	S	S
ERS838818	18090_7#8	ERR1218604	Previously sequenced	2015	R	R	R		S	S	R	R	R	R	S	R
ERS838849	18090_7#90	ERR1218686	Previously sequenced	2015	I	R	R		S	S	R	R	R	R	S	S
ERS838852	18090_7#91	ERR1218687	Previously sequenced	2015	R	R	R		S	S	R	R	S	S	S	S
ERS838854	18090_7#92	ERR1218688	Previously sequenced	2015	R	R	R		S	S	R	R	R	I	S	I
ERS838856	18090_7#93	ERR1218689	Previously sequenced	2015	R	R	R		S	S	R	R	S	S	R	R
ERS838857	18090_7#94	ERR1218690	Previously sequenced	2015	R	R	R		R	R	R	R	R	R	R	R
ERS838821	18090_7#9	ERR1218605	Previously sequenced	2015	R	R	R		R	S	R	R	R	R	R	R
ERS838877	18090_8#10	ERR1218700	Previously sequenced	2015	R	R	R		R	R	R	R	R	R	S	R
ERS838879	18090_8#11	ERR1218701	Previously sequenced	2015	R	R	R		S	S	R	R	R	R	R	R
ERS838881	18090_8#12	ERR1218702	Previously sequenced	2015	S	R	R		S	S	R	R	R	I	R	S
ERS838883	18090_8#13	ERR1218703	Previously sequenced	2015	R	R	R		S	S	R	R	R	R	S	S
ERS838885	18090_8#14	ERR1218704	Previously sequenced	2015	R	R	R		S	S	R	R	R	R	S	S
ERS838920	18090_8#15	ERR1218705	Previously sequenced	2015	R	R	R		R	R	R	R	R	R	R	R
ERS838924	18090_8#16	ERR1218706	Previously sequenced	2015	I	R	R		S	S	R	R	S	S	S	S
ERS838925	18090_8#17	ERR1218707	Previously sequenced	2015	R	R	R		S	S	R	R	R	R	R	R
ERS838930	18090_8#18	ERR1218708	Previously sequenced	2015	R	R	R		S	S	R	R	R	R	R	R
ERS838942	18090_8#19	ERR1218709	Previously sequenced	2015	S	R	R		S	S	R	R	R	R	R	S
ERS838859	18090_8#1	ERR1218691	Previously sequenced	2015	I	R	R		R	R	R	R	I	R	R	R
ERS838946	18090_8#20	ERR1218710	Previously sequenced	2015	S	R	R		S	S	R	R	R	R	R	I
ERS838954	18090_8#21	ERR1218711	Previously sequenced	2015	S	R	R		R	S	R	R	R	R	R	S
ERS838970	18090_8#22	ERR1218712	Previously sequenced	2015	R	R	R		S	S	R	R	R	R	R	R
ERS838973	18090_8#23	ERR1218713	Previously sequenced	2015	R	R	R		S	S	R	R	R	R	R	R
ERS838982	18090_8#24	ERR1218714	Previously sequenced	2015	R	R	R		S	S	R	R	R	R	R	R
ERS838984	18090_8#25	ERR1218715	Previously sequenced	2015	S	R	R		S	S	R	R	R	R	S	R
ERS838992	18090_8#26	ERR1218716	Previously sequenced	2015	I	R	R		R	S	R	R	R	I	I	R
ERS838998	18090_8#27	ERR1218717	Previously sequenced	2015	R	R	R		R	S	R	R	R	R	R	S
ERS839000	18090_8#28	ERR1218718	Previously sequenced	2015	R	R	R		R	S	R	R	S	R	R	R
ERS839002	18090_8#29	ERR1218719	Previously sequenced	2015	S	R	R		S	S	R	R	R	R	R	R
ERS838861	18090_8#2	ERR1218692	Previously sequenced	2015	S	R	R		S	S	R	R	S	S	R	R
ERS839005	18090_8#30	ERR1218720	Previously sequenced	2015	S	R	R		S	S	R	R	R	R	R	S
ERS839009	18090_8#31	ERR1218721	Previously sequenced	2015	R	R	R		R	R	R	R	R	R	S	R
ERS839020	18090_8#33	ERR1218723	Previously sequenced	2015	S	R	R		R	S	R	R	R	R	S	S
ERS838863	18090_8#3	ERR1218693	Previously sequenced	2015	R	R	R		R	R	R	R	I	R	R	R
ERS838955	18090_8#46	ERR1218736	Previously sequenced	2015	S	S	R		S	S	S	I	S	S	S	S
ERS838865	18090_8#4	ERR1218694	Previously sequenced	2015	I	R	R		S	S	R	R	R	R	S	R
ERS838867	18090_8#5	ERR1218695	Previously sequenced	2015	S	R	R		S	S	R	R	R	S	S	S
ERS838869	18090_8#6	ERR1218696	Previously sequenced	2015	S	R	R		S	S	R	R	S	S	S	S
ERS838871	18090_8#7	ERR1218697	Previously sequenced	2015	S	R	R		S	S	R	R	R	R	R	R
ERS839037	18090_8#84	ERR1218774	Previously sequenced	2015	I	R	R		S	S	R	R	S	S	S	S
ERS838873	18090_8#8	ERR1218698	Previously sequenced	2015	R	R	R		S	S	R	R	R	I	R	R
ERS1995070	24742_1#100	ERS1995070	Newly sequenced		S	S	R				S	S	S	S	S	S
ERS1995071	24742_1#101	ERS1995071	Newly sequenced		S	S	R				S	S	S	S	S	S
ERS1995072	24742_1#102	ERS1995072	Newly sequenced		S	S	R				S	S	S	S	S	S
ERS1995073	24742_1#103	ERS1995073	Newly sequenced		S	S	S				S	S	S	S	S	S
ERS1995075	24742_1#105	ERS1995075	Newly sequenced		S	S	R				S	S	S	S	S	S
ERS1994945	24742_1#11	ERS1994945	Newly sequenced	2017	S	S	R				R	S	S	S	S	S
ERS1995095	24742_1#125	ERS1995095	Newly sequenced		S	S	S				S	S	S	S	S	S
ERS1995097	24742_1#127	ERS1995097	Newly sequenced		S	S	S				S	S	S	S	S	S
ERS1995098	24742_1#128	ERS1995098	Newly sequenced		S	S	S				S	S	S	S	S	S
ERS1994946	24742_1#12	ERS1994946	Newly sequenced	2017	S	S	R				S	S	S	S	R	S
ERS1995100	24742_1#130	ERS1995100	Newly sequenced		S	S	S				S	S	S	S	S	S
ERS1995103	24742_1#133	ERS1995103	Newly sequenced		S	S	S				S	S	S	S	S	S
ERS1995104	24742_1#134	ERS1995104	Newly sequenced	1997	S	S	S				S	S	S	S	S	S
ERS1995106	24742_1#135	ERS1995106	Newly sequenced		S	S	R				S	R	S	R	S	S
ERS1995112	24742_1#137	ERS1995112	Newly sequenced		S	S	S				S	S	S	S	R	S
ERS1995113	24742_1#138	ERS1995113	Newly sequenced		S	S	S				S	S	S	S	S	S
ERS1995114	24742_1#139	ERS1995114	Newly sequenced		S	S	R				S	S	S	R	S	S
ERS1994947	24742_1#13	ERS1994947	Newly sequenced	2017	S	S	R				S	S	S	S	R	S
ERS1995115	24742_1#140	ERS1995115	Newly sequenced	2012	R	R	R				R	R	R	R	R	R
ERS1995116	24742_1#141	ERS1995116	Newly sequenced		S	S	R				S	S	S	S	S	S
ERS1995117	24742_1#142	ERS1995117	Newly sequenced		R	R	R				R	R	R	R	R	R
ERS1995118	24742_1#143	ERS1995118	Newly sequenced		S	S	S				S	S	S	S	S	S
ERS1995119	24742_1#144	ERS1995119	Newly sequenced		S	S	R				S	R	S	R	S	S
ERS1995122	24742_1#145	ERS1995122	Newly sequenced	2013	S	S	R				S	R	S	S	R	S
ERS1995124	24742_1#146	ERS1995124	Newly sequenced		S	S	R				S	S	S	S	S	S
ERS1995126	24742_1#148	ERS1995126	Newly sequenced	1999	S	S	R				S	R	S	S	R	S
ERS1995127	24742_1#149	ERS1995127	Newly sequenced		S	S	R				S	S	R	R	S	S
ERS1994948	24742_1#14	ERS1994948	Newly sequenced	2017	S	R	R				R	S	S	S	R	S
ERS1995128	24742_1#150	ERS1995128	Newly sequenced		S	S	S				S	S	S	S	S	S
ERS1995131	24742_1#153	ERS1995131	Newly sequenced		S	S	R				S	S	S	S	R	S
ERS1995132	24742_1#154	ERS1995132	Newly sequenced		R	S	R				R	R	S	S	S	R
ERS1995133	24742_1#155	ERS1995133	Newly sequenced		S	S	R				S	S	S	S	S	S
ERS1995137	24742_1#156	ERS1995137	Newly sequenced	2013	R	R	R				R	R	R	R	S	R
ERS1995138	24742_1#157	ERS1995138	Newly sequenced	2002	R	R	R				R	R	R	R	S	R
ERS1995140	24742_1#158	ERS1995140	Newly sequenced		S	S	R				S	S	S	S	S	S
ERS1995141	24742_1#159	ERS1995141	Newly sequenced	1994	S	S	S				S	S	S	S	S	S
ERS1994950	24742_1#15	ERS1994950	Newly sequenced	2017	S	S	R				S	S	S	S	S	S
ERS1995146	24742_1#162	ERS1995146	Newly sequenced		S	S	S				S	S	S	R	S	S
ERS1995150	24742_1#164	ERS1995150	Newly sequenced	1998	S	S	R				S	S	S	S	S	S
ERS1995152	24742_1#165	ERS1995152	Newly sequenced	2005	S	S	S				S	S	S	R	R	S
ERS1995155	24742_1#166	ERS1995155	Newly sequenced	1999	S	S	R				S	S	S	S	R	S
ERS1995156	24742_1#167	ERS1995156	Newly sequenced		R	S	R				S	R	S	S	S	S
ERS1995157	24742_1#168	ERS1995157	Newly sequenced	2005	R	S	R				R	R	R	R	S	S
ERS1995162	24742_1#169	ERS1995162	Newly sequenced		S	S	R				S	S	S	R	R	S
ERS1994951	24742_1#16	ERS1994951	Newly sequenced	2017	S	S	S				S	S	S	S	S	S
ERS1995167	24742_1#170	ERS1995167	Newly sequenced	2017	S	S	R				S	S	S	S	S	S
ERS1995168	24742_1#171	ERS1995168	Newly sequenced	2017	S	S	R				S	S	S	S	S	S
ERS1995170	24742_1#172	ERS1995170	Newly sequenced	2017	S	S	R				S	S	S	S	S	S
ERS1995171	24742_1#173	ERS1995171	Newly sequenced	2017	R	R	R				R	R	S	S	R	R
ERS1995172	24742_1#174	ERS1995172	Newly sequenced	2017	S	S	R				S	S	S	S	S	S
ERS1995173	24742_1#175	ERS1995173	Newly sequenced	2017	S	S	R				S	S	S	S	S	S
ERS1995174	24742_1#176	ERS1995174	Newly sequenced	2017	S	S	S				S	S	S	S	S	S
ERS1995175	24742_1#177	ERS1995175	Newly sequenced	2017	S	S	R				S	S	S	S	S	S
ERS1995176	24742_1#178	ERS1995176	Newly sequenced	2017	S	S	R				R	S	S	S	S	S
ERS1995177	24742_1#179	ERS1995177	Newly sequenced	2017	R	S	R				R	R	S	S	S	R
ERS1994952	24742_1#17	ERS1994952	Newly sequenced	2017	S	S	R				S	S	S	S	S	S
ERS1995178	24742_1#180	ERS1995178	Newly sequenced	2017	S	S	S				R	S	S	S	S	S
ERS1995179	24742_1#181	ERS1995179	Newly sequenced	2017	S	S	S				S	S	S	S	S	S
ERS1995180	24742_1#182	ERS1995180	Newly sequenced	2017	S	S	R				S	R	S	S	R	S
ERS1995181	24742_1#183	ERS1995181	Newly sequenced	2017	R	R	R				R	R	S	S	R	R
ERS1995182	24742_1#184	ERS1995182	Newly sequenced	2017	S	S	S				S	S	S	S	S	S
ERS1995184	24742_1#185	ERS1995184	Newly sequenced	2017	R	S	S				R	R	S	S	S	R
ERS1995185	24742_1#186	ERS1995185	Newly sequenced	2017	S	S	S				S	S	S	S	S	S
ERS1995186	24742_1#187	ERS1995186	Newly sequenced	2017	S	S	R				S	S	S	S	S	S
ERS1995187	24742_1#188	ERS1995187	Newly sequenced	2017	S	S	R				R	R	S	S	S	R
ERS1995188	24742_1#189	ERS1995188	Newly sequenced	2017	S	S	R				S	S	S	S	S	S
ERS1994956	24742_1#18	ERS1994956	Newly sequenced	2017	S	S	R				S	S	S	S	S	R
ERS1995189	24742_1#190	ERS1995189	Newly sequenced	2017	R	S	R				S	S	S	S	S	S
ERS1995192	24742_1#191	ERS1995192	Newly sequenced	2017	R	R	R				R	R	S	S	R	R
ERS1995193	24742_1#192	ERS1995193	Newly sequenced	2017	S	S	R				S	S	S	S	R	S
ERS1995194	24742_1#193	ERS1995194	Newly sequenced	2017	S	S	R				S	S	S	S	S	S
ERS1995195	24742_1#194	ERS1995195	Newly sequenced	2017	R	R	R				R	R	S	S	R	R
ERS1995197	24742_1#195	ERS1995197	Newly sequenced	2017	R	S	R				S	S	S	S	R	S
ERS1995198	24742_1#196	ERS1995198	Newly sequenced	2017	R	S	R				R	R	S	S	R	R
ERS1995199	24742_1#197	ERS1995199	Newly sequenced	2017	S	S	S				S	S	S	S	S	S
ERS1995200	24742_1#198	ERS1995200	Newly sequenced	2017	S	S	R				S	S	S	S	S	S
ERS1995201	24742_1#199	ERS1995201	Newly sequenced	2017	S	S	R				S	S	S	S	S	S
ERS1994958	24742_1#19	ERS1994958	Newly sequenced	2017	S	S	R				S	S	S	S	S	S
ERS1994919	24742_1#1	ERS1994919	Newly sequenced	2008	R	R	R				R	R	S	R	R	R
ERS1995202	24742_1#200	ERS1995202	Newly sequenced	2017	S	S	R				S	S	S	S	R	S
ERS1995203	24742_1#201	ERS1995203	Newly sequenced	2017	S	S	S				S	S	S	S	S	S
ERS1995206	24742_1#204	ERS1995206	Newly sequenced		S	S	S				S	S	S	S	S	S
ERS1995210	24742_1#205	ERS1995210	Newly sequenced	2008	R	R	R				R	R	R	R	R	S
ERS1995213	24742_1#207	ERS1995213	Newly sequenced	2008	R	R	R				R	R	R	R	R	R
ERS1995214	24742_1#208	ERS1995214	Newly sequenced	2008	R	R	R				R	R	S	S	R	S
ERS1995215	24742_1#209	ERS1995215	Newly sequenced	2008	R	R	R				R	R	R	R	R	S
ERS1994961	24742_1#20	ERS1994961	Newly sequenced	2017	S	S	R				S	S	S	S	S	S
ERS1995216	24742_1#210	ERS1995216	Newly sequenced	2008	R	R	R				R	R	R	R	R	R
ERS1995217	24742_1#211	ERS1995217	Newly sequenced	2008	R	R	R				R	R	R	R	R	R
ERS1995218	24742_1#212	ERS1995218	Newly sequenced	2008	R	R	R				R	R	R	R	R	S
ERS1995219	24742_1#213	ERS1995219	Newly sequenced	2008	R	R	R				R	R	S	S	R	S
ERS1995220	24742_1#214	ERS1995220	Newly sequenced	2008	R	R	R				R	R	R	R	R	R
ERS1995221	24742_1#215	ERS1995221	Newly sequenced	2008	R	R	R				R	R	R	R	S	R
ERS1995223	24742_1#216	ERS1995223	Newly sequenced	2008	R	R	R				R	R	R	R	R	S
ERS1995224	24742_1#217	ERS1995224	Newly sequenced	2008	R	R	R				R	R	S	R	R	R
ERS1995225	24742_1#218	ERS1995225	Newly sequenced	2009	R	R	R				R	R	S	S	R	S
ERS1995227	24742_1#219	ERS1995227	Newly sequenced	2008	R	S	R				S	R	S	R	S	S
ERS1994963	24742_1#21	ERS1994963	Newly sequenced	2017	S	S	R				S	S	R	R	S	S
ERS1995229	24742_1#220	ERS1995229	Newly sequenced	2009	R	R	R				R	R	S	R	R	R
ERS1995231	24742_1#221	ERS1995231	Newly sequenced	2009	R	R	R				R	R	R	R	R	R
ERS1995232	24742_1#222	ERS1995232	Newly sequenced	2009	R	R	R				R	R	R	R	R	R
ERS1995233	24742_1#223	ERS1995233	Newly sequenced	2009	R	R	R				R	R	S	R	R	R
ERS1995235	24742_1#224	ERS1995235	Newly sequenced	2009	R	R	R				R	R	R	R	R	R
ERS1995236	24742_1#225	ERS1995236	Newly sequenced	2009	R	R	R				R	R	R	R	R	R
ERS1995238	24742_1#226	ERS1995238	Newly sequenced	2009	R	R	R				R	R	R	R	R	R
ERS1995239	24742_1#227	ERS1995239	Newly sequenced	2009	R	R	R				R	R	S	S	R	R
ERS1995240	24742_1#228	ERS1995240	Newly sequenced	2009	R	R	R				R	R	S	R	R	R
ERS1995241	24742_1#229	ERS1995241	Newly sequenced	2009	R	R	R				R	R	S	R	R	R
ERS1995242	24742_1#230	ERS1995242	Newly sequenced	2009	R	R	R				R	R	S	S	S	R
ERS1995244	24742_1#231	ERS1995244	Newly sequenced	2009	R	R	R				R	R	S	S	R	R
ERS1995245	24742_1#232	ERS1995245	Newly sequenced	2009	R	R	R				R	R	R	R	R	R
ERS1995248	24742_1#233	ERS1995248	Newly sequenced	2009	R	R	R				R	R	R	R	R	R
ERS1995250	24742_1#234	ERS1995250	Newly sequenced	2009	R	R	R				R	R	R	R	R	R
ERS1995252	24742_1#235	ERS1995252	Newly sequenced	2009	R	R	R				R	R	R	R	R	S
ERS1995253	24742_1#236	ERS1995253	Newly sequenced	2009	R	R	R				R	R	R	R	R	R
ERS1995254	24742_1#237	ERS1995254	Newly sequenced	2009	R	R	R				R	R	S	R	R	S
ERS1995255	24742_1#238	ERS1995255	Newly sequenced	2009	R	R	R				R	R	R	R	R	S
ERS1995256	24742_1#239	ERS1995256	Newly sequenced	2009	R	R	R				R	R	R	R	R	S
ERS1995258	24742_1#240	ERS1995258	Newly sequenced	2009	R	R	R				R	R	S	R	S	R
ERS1995259	24742_1#241	ERS1995259	Newly sequenced	2009	R	R	R				R	R	S	S	R	R
ERS1995260	24742_1#242	ERS1995260	Newly sequenced	2009	R	R	R				R	R	R	R	R	S
ERS1995262	24742_1#243	ERS1995262	Newly sequenced	2017	R	R	R				R	R	S	S	S	S
ERS1995286	24742_1#244	ERS1995286	Newly sequenced	2017	R	R	R				R	R	S	S	S	S
ERS1995287	24742_1#245	ERS1995287	Newly sequenced	2017	R	S	R				R	R	S	S	S	S
ERS1995288	24742_1#246	ERS1995288	Newly sequenced	2017	R	R	R				R	R	S	S	R	S
ERS1995291	24742_1#248	ERS1995291	Newly sequenced	2017	S	S	S				S	S	S	S	S	S
ERS1995293	24742_1#249	ERS1995293	Newly sequenced	2017	S	S	R				S	S	R	R	S	S
ERS1995297	24742_1#251	ERS1995297	Newly sequenced	2017	S	S	R				S	S	S	S	S	S
ERS1995264	24742_1#252	ERS1995264	Newly sequenced	2017	S	S	R				S	S	S	S	S	S
ERS1995265	24742_1#253	ERS1995265	Newly sequenced	2017	S	S	R				S	S	S	S	S	S
ERS1995269	24742_1#255	ERS1995269	Newly sequenced	2017	S	S	R				S	S	S	S	S	S
ERS1995270	24742_1#256	ERS1995270	Newly sequenced	2017	R	R	R				R	S	S	S	S	S
ERS1995273	24742_1#258	ERS1995273	Newly sequenced	2017	S	S	R				S	R	S	S	S	S
ERS1995274	24742_1#259	ERS1995274	Newly sequenced	2017	S	S	R				S	S	S	S	S	S
ERS1994970	24742_1#25	ERS1994970	Newly sequenced		S	S	R				S	S	S	S	S	S
ERS1995275	24742_1#260	ERS1995275	Newly sequenced	2017	S	S	S				S	S	S	S	S	S
ERS1995276	24742_1#261	ERS1995276	Newly sequenced	2017	R	S	R				S	R	S	S	S	S
ERS1995277	24742_1#262	ERS1995277	Newly sequenced	2017	S	S	S				S	S	S	S	S	S
ERS1995279	24742_1#263	ERS1995279	Newly sequenced	2017	S	S	S				S	S	S	S	S	S
ERS1995280	24742_1#264	ERS1995280	Newly sequenced	2017	S	S	R				S	S	S	S	S	S
ERS1995281	24742_1#265	ERS1995281	Newly sequenced	2017	S	S	R				S	S	R	R	S	S
ERS1995282	24742_1#266	ERS1995282	Newly sequenced	2017	S	S	R				S	R	S	S	R	S
ERS1994918	24742_1#268	ERS1994918	Newly sequenced	2008	R	R	R				R	R	R	R	R	R
ERS1994920	24742_1#269	ERS1994920	Newly sequenced	2008	R	R	R				R	R	S	R	R	R
ERS1994921	24742_1#270	ERS1994921	Newly sequenced	2008	R	R	R				R	R	S	R	S	S
ERS1994922	24742_1#271	ERS1994922	Newly sequenced	2008	R	R	R				R	R	R	R	R	S
ERS1994923	24742_1#272	ERS1994923	Newly sequenced	2008	R	R	R				R	R	R	R	R	S
ERS1994924	24742_1#273	ERS1994924	Newly sequenced	2008	R	S	R				R	R	R	R	R	S
ERS1994927	24742_1#274	ERS1994927	Newly sequenced	2008	R	R	R				R	R	S	R	S	R
ERS1994928	24742_1#275	ERS1994928	Newly sequenced	2008	R	R	R				R	R	R	R	R	S
ERS1994932	24742_1#276	ERS1994932	Newly sequenced	2008	R	R	R				R	R	R	R	R	R
ERS1994934	24742_1#277	ERS1994934	Newly sequenced	2017	S	S	R				S	S	S	S	S	S
ERS1994935	24742_1#278	ERS1994935	Newly sequenced	2017	S	S	R				S	S	S	S	S	S
ERS1994936	24742_1#279	ERS1994936	Newly sequenced	2017	R	R	R				R	R	S	S	S	S
ERS1994938	24742_1#280	ERS1994938	Newly sequenced	2017	R	S	R				R	R	S	S	S	S
ERS1994940	24742_1#281	ERS1994940	Newly sequenced	2017	S	S	S				S	S	S	S	S	S
ERS1994941	24742_1#282	ERS1994941	Newly sequenced	2017	S	S	R				S	S	S	S	S	S
ERS1994942	24742_1#283	ERS1994942	Newly sequenced	2017	S	S	S				S	S	S	S	S	S
ERS1994949	24742_1#285	ERS1994949	Newly sequenced	2017	S	S	R				S	S	S	S	R	S
ERS1994953	24742_1#286	ERS1994953	Newly sequenced	2017	S	S	R				S	S	S	S	R	S
ERS1994954	24742_1#287	ERS1994954	Newly sequenced	2017	S	R	R				S	R	R	R	S	S
ERS1994955	24742_1#288	ERS1994955	Newly sequenced	2017	S	S	R				S	S	R	R	R	S
ERS1994957	24742_1#289	ERS1994957	Newly sequenced	2017	S	S	S				S	S	S	S	S	S
ERS1994959	24742_1#290	ERS1994959	Newly sequenced	2017	S	S	R				S	S	S	R	S	S
ERS1994960	24742_1#291	ERS1994960	Newly sequenced	2017	S	S	R				S	S	S	S	R	S
ERS1994962	24742_1#292	ERS1994962	Newly sequenced	2017	S	S	R				S	R	S	R	S	S
ERS1994965	24742_1#294	ERS1994965	Newly sequenced	2017	S	S	R				S	S	S	S	S	S
ERS1994980	24742_1#297	ERS1994980	Newly sequenced		S	S	S				S	S	S	S	S	S
ERS1994925	24742_1#2	ERS1994925	Newly sequenced	2008	R	R	R				R	R	R	R	R	R
ERS1995017	24742_1#300	ERS1995017	Newly sequenced	2008	R	R	R				R	R	S	R	S	R
ERS1995018	24742_1#301	ERS1995018	Newly sequenced	2008	R	R	R				R	R	S	R	S	S
ERS1995019	24742_1#302	ERS1995019	Newly sequenced	2008	R	R	R				R	R	S	R	R	R
ERS1995021	24742_1#303	ERS1995021	Newly sequenced	2008	R	R	R				R	R	R	R	R	R
ERS1995023	24742_1#304	ERS1995023	Newly sequenced	2008	R	R	R				R	R	R	R	R	R
ERS1995029	24742_1#307	ERS1995029	Newly sequenced		S	S	R				S	S	S	S	S	S
ERS1995059	24742_1#318	ERS1995059	Newly sequenced		R	S	R				R	R	S	S	R	S
ERS1995105	24742_1#320	ERS1995105	Newly sequenced	2008	S	S	S				S	S	S	S	S	S
ERS1995107	24742_1#321	ERS1995107	Newly sequenced		S	S	R				S	S	S	S	S	S
ERS1995110	24742_1#322	ERS1995110	Newly sequenced	1998	S	S	S				S	S	S	S	S	S
ERS1995111	24742_1#323	ERS1995111	Newly sequenced		R	R	R				R	R	R	R	R	R
ERS1995120	24742_1#324	ERS1995120	Newly sequenced		S	S	R				S	S	S	S	S	S
ERS1995123	24742_1#326	ERS1995123	Newly sequenced		S	R	R				S	S	R	S	S	S
ERS1995134	24742_1#327	ERS1995134	Newly sequenced	1999	S	S	R				S	S	S	R	R	S
ERS1995135	24742_1#328	ERS1995135	Newly sequenced	2007	R	R	R				R	R	S	R	R	R
ERS1995136	24742_1#329	ERS1995136	Newly sequenced		R	S	R				R	R	S	S	S	S
ERS1995139	24742_1#330	ERS1995139	Newly sequenced		S	S	R				S	S	S	S	S	S
ERS1995144	24742_1#331	ERS1995144	Newly sequenced		S	R	R				R	S	R	R	S	S
ERS1995145	24742_1#332	ERS1995145	Newly sequenced	2007	R	R	R				R	R	S	R	R	R
ERS1995148	24742_1#333	ERS1995148	Newly sequenced	1998	R	S	R				S	S	S	S	S	S
ERS1995149	24742_1#334	ERS1995149	Newly sequenced	2013	S	S	R				S	S	S	S	S	S
ERS1995151	24742_1#335	ERS1995151	Newly sequenced	1977	S	S	R				S	S	R	R	S	S
ERS1995153	24742_1#336	ERS1995153	Newly sequenced	2005	R	R	R				R	R	R	R	R	R
ERS1995154	24742_1#337	ERS1995154	Newly sequenced		R	R	R				R	R	R	R	R	S
ERS1995159	24742_1#339	ERS1995159	Newly sequenced	2005	R	R	R				R	R	R	R	R	S
ERS1994979	24742_1#33	ERS1994979	Newly sequenced		S	S	R				S	S	S	S	S	S
ERS1995160	24742_1#340	ERS1995160	Newly sequenced		S	S	R				S	S	R	R	R	S
ERS1995161	24742_1#341	ERS1995161	Newly sequenced	2014	S	S	R				S	S	S	S	S	S
ERS1995163	24742_1#342	ERS1995163	Newly sequenced	1999	S	S	R				S	S	S	S	S	S
ERS1995164	24742_1#343	ERS1995164	Newly sequenced	1970	S	R	R				R	R	R	R	R	S
ERS1995165	24742_1#344	ERS1995165	Newly sequenced		S	S	S				S	S	S	S	S	S
ERS1995166	24742_1#345	ERS1995166	Newly sequenced	2005	R	R	R				R	R	R	R	R	S
ERS1995183	24742_1#347	ERS1995183	Newly sequenced	2017	S	S	R				S	S	S	S	S	S
ERS1995190	24742_1#348	ERS1995190	Newly sequenced	2017	S	S	S				S	S	S	S	S	S
ERS1995196	24742_1#350	ERS1995196	Newly sequenced	2017	S	S	R				S	S	S	S	R	S
ERS1995207	24742_1#351	ERS1995207	Newly sequenced		S	S	S				S	S	S	S	S	S
ERS1995208	24742_1#352	ERS1995208	Newly sequenced	2008	R	R	R				R	R	S	S	R	S
ERS1995209	24742_1#353	ERS1995209	Newly sequenced	2008	R	R	R				R	R	S	S	S	S
ERS1995211	24742_1#354	ERS1995211	Newly sequenced	2008	R	R	R				R	R	S	R	R	R
ERS1995222	24742_1#355	ERS1995222	Newly sequenced	2008	R	R	R				R	R	S	S	R	S
ERS1995226	24742_1#356	ERS1995226	Newly sequenced	2009	R	R	R				R	R	R	R	R	R
ERS1995228	24742_1#357	ERS1995228	Newly sequenced	2008	R	R	R				R	R	S	S	S	S
ERS1995230	24742_1#358	ERS1995230	Newly sequenced	2009	R	R	R				R	R	R	R	R	R
ERS1995237	24742_1#360	ERS1995237	Newly sequenced	2009	R	R	R				R	R	S	R	S	R
ERS1995243	24742_1#361	ERS1995243	Newly sequenced	2009	R	R	R				R	R	S	S	R	S
ERS1995244	24742_1#362	ERS1995244	Newly sequenced	2009	R	R	R				R	R	R	R	R	R
ERS1995247	24742_1#363	ERS1995247	Newly sequenced	2009	R	R	R				R	R	S	R	R	S
ERS1995249	24742_1#364	ERS1995249	Newly sequenced	2009	R	R	R				R	R	S	S	R	R
ERS1995251	24742_1#365	ERS1995251	Newly sequenced	2009	R	R	R				R	R	S	S	S	S
ERS1995257	24742_1#366	ERS1995257	Newly sequenced	2009	R	R	R				R	R	S	S	R	R
ERS1995261	24742_1#367	ERS1995261	Newly sequenced	2017	S	S	R				S	S	S	S	S	S
ERS1995263	24742_1#368	ERS1995263	Newly sequenced	2017	S	S	R				S	R	S	S	S	S
ERS1995289	24742_1#369	ERS1995289	Newly sequenced	2017	S	S	S				S	S	S	S	S	S
ERS1995292	24742_1#370	ERS1995292	Newly sequenced	2017	S	S	R				S	S	S	S	S	S
ERS1995295	24742_1#372	ERS1995295	Newly sequenced	2017	S	S	R				S	S	S	S	S	S
ERS1995266	24742_1#373	ERS1995266	Newly sequenced	2017	S	S	R				S	S	S	S	S	S
ERS1995267	24742_1#374	ERS1995267	Newly sequenced	2017	S	S	R				S	S	S	S	S	S
ERS1995271	24742_1#375	ERS1995271	Newly sequenced	2017	S	S	R				S	S	S	S	S	S
ERS1995278	24742_1#376	ERS1995278	Newly sequenced	2017	S	S	R				S	S	S	S	S	S
ERS1995283	24742_1#377	ERS1995283	Newly sequenced	2017	S	S	R				S	S	S	S	S	S
ERS1995284	24742_1#378	ERS1995284	Newly sequenced	2017	S	S	R				S	S	S	S	S	S
ERS1995285	24742_1#379	ERS1995285	Newly sequenced	2017	S	S	R				S	S	S	S	S	S
ERS1995299	24742_1#381	ERS1995299	Newly sequenced	2017	S	S	S				S	S	S	S	S	S
ERS1995300	24742_1#382	ERS1995300	Newly sequenced	2017	S	S	R				S	S	S	R	S	S
ERS1994926	24742_1#3	ERS1994926	Newly sequenced	2008	R	R	R				R	R	R	R	R	S
ERS1994996	24742_1#47	ERS1994996	Newly sequenced		S	S	R				S	S	S	S	R	S
ERS1994929	24742_1#4	ERS1994929	Newly sequenced	2008	R	R	R				R	R	S	S	R	R
ERS1995013	24742_1#53	ERS1995013	Newly sequenced		S	S	R				S	S	S	S	S	S
ERS1995020	24742_1#57	ERS1995020	Newly sequenced	2008	R	R	R				R	R	R	R	R	R
ERS1995022	24742_1#58	ERS1995022	Newly sequenced	2008	R	R	R				R	R	R	R	R	S
ERS1994930	24742_1#5	ERS1994930	Newly sequenced	2008	R	R	R				R	R	S	S	R	R
ERS1994931	24742_1#6	ERS1994931	Newly sequenced	2008	R	R	R				R	R	S	S	R	S
ERS1994933	24742_1#7	ERS1994933	Newly sequenced	2008	R	R	R				R	R	S	R	R	R
ERS1995057	24742_1#89	ERS1995057	Newly sequenced		S	S	S				S	S	S	S	S	S
ERS1994937	24742_1#8	ERS1994937	Newly sequenced	2017	S	S	R				R	S	S	S	S	S
ERS1995058	24742_1#90	ERS1995058	Newly sequenced		S	S	S				S	S	R	R	S	S
ERS1995060	24742_1#91	ERS1995060	Newly sequenced		S	S	S				S	S	S	S	S	S
ERS1995061	24742_1#92	ERS1995061	Newly sequenced		S	S	R				S	S	S	S	S	S
ERS1995062	24742_1#93	ERS1995062	Newly sequenced		S	S	R				S	S	S	S	S	S
ERS1995064	24742_1#94	ERS1995064	Newly sequenced		S	S	S				S	S	S	S	S	S
ERS1995065	24742_1#95	ERS1995065	Newly sequenced		S	S	R				S	S	S	S	S	S
ERS1995066	24742_1#96	ERS1995066	Newly sequenced		S	S	S				S	S	S	S	S	S
ERS1995067	24742_1#97	ERS1995067	Newly sequenced		S	S	S				S	S	S	R	S	S
ERS1995068	24742_1#98	ERS1995068	Newly sequenced		S	S	R				S	S	S	S	S	S
ERS1995069	24742_1#99	ERS1995069	Newly sequenced		S	S	R				S	S	S	S	S	S
ERS1994939	24742_1#9	ERS1994939	Newly sequenced	2017	S	S	R				S	S	S	S	S	S
