# Supplementary material for: Prediction of antibiotic resistance in Escherichia coli from large-scale pan-genome data
Source: PLoS Comput Biol. 2018 Dec 14;14(12):e1006258. doi: 10.1371/journal.pcbi.1006258 (PMC6310291; doi:10.1371/journal.pcbi.1006258)
Supplement: S2 Table — The importance metrics include the number of runs (total 50 runs), in which the feature was used during model optimization and the average ranking and importance for the feature in these runs. Sequences for the genes are provided in the Github directory (see Methods). (CSV) [file pcbi.1006258.s011.csv]

Gene(Sequences_available_in_Github)	Function	Average_Importance_50_replica	Average_Rank_in_50_replica	Frequency_of_appearance_in_50_replica	Antibiotic
menA	Uncharacterized protein	0.018864661	1888.8125	16	AMP
group_42361	Uncharacterized protein	0.00205909	2085	2	AMP
menA	Uncharacterized protein	0.002319356	691.3333333	3	TBM
group_17190	hypothetical protein	100	1	50	CTX
wbuC	hypothetical protein	28.46770216	3.34	50	CTX
glpR_6	DeoR family transcriptional regulator	25.24697582	4.68	50	CTX
group_661	putative type VI secretion protein	23.0682007	6.04	50	CTX
dkgB	Uncharacterized protein	0.008382797	1934.8125	16	AMP
hcaB	Uncharacterized protein	0.073372792	1567.166667	18	AMP
hpaI	Uncharacterized protein	0.100501325	1602.857143	28	AMP
yiaM	Uncharacterized protein	0.102846877	1586.6	20	AMP
mhpB	Uncharacterized protein	0.076555478	1499.04	25	AMP
dlgD	Uncharacterized protein	0.114994894	1729.428571	7	AMP
yiaO	Uncharacterized protein	0.035430444	1791.25	8	AMP
fadH	Uncharacterized protein	0.04525662	1431	1	AMP
yiaM	Uncharacterized protein	0.84572226	1355	8	AMX
dkgB	Uncharacterized protein	4.273372753	448.0740741	27	AMX
mhpB	Uncharacterized protein	0.999297197	1251.2	20	AMX
yiaO	Uncharacterized protein	1.763845528	977.6666667	12	AMX
fadH	Uncharacterized protein	1.714828737	843	4	AMX
hpaI	Uncharacterized protein	1.115245563	1230.833333	6	AMX
hcaB	Uncharacterized protein	0.844868861	1362	2	AMX
yiaO	Uncharacterized protein	3.485200874	544.4	50	AMC
dkgB	Uncharacterized protein	0.844930109	1507.25	4	AMC
hpaI	Uncharacterized protein	0.378258881	2008.4	5	AMC
mhpB	Uncharacterized protein	0.250145539	2122	1	AMC
hcaB	Uncharacterized protein	0.026582264	2462	1	AMC
group_17190	hypothetical protein	93.90058601	1.48	50	CXM
wbuC	hypothetical protein	72.04011535	3.32	50	CXM
bla_1	beta-lactamase	70.90542501	4	50	CXM
group_11036	hypothetical protein	54.00296292	5.62	50	CXM
group_22881	hypothetical protein	50.27418974	10.18	50	CXM
group_22882	hypothetical protein	50.27418974	10.18	50	CXM
Hgd	oxidoreductase YgbJ	43.02820824	12.12	50	CXM
dkgB	Uncharacterized protein	0.295505618	1137.727273	11	CET
hpaI	Uncharacterized protein	0.422708808	1033.2	30	CET
mhpB	Uncharacterized protein	0.504950195	966.3333333	15	CET
yiaO	Uncharacterized protein	0.536754688	878	1	CET
hpaI	Uncharacterized protein	0.072508503	542.25	4	GEN
mhpB	Uncharacterized protein	0.002681555	780.1666667	6	GEN
yiaM	Uncharacterized protein	0.044873179	631	5	GEN
yiaO	Uncharacterized protein	0.265585398	294.5	2	GEN
hcaB	Uncharacterized protein	0.01661061	739.6666667	6	GEN
hcaB	Uncharacterized protein	0.353935599	463.6666667	3	TBM
yiaM	Uncharacterized protein	0.215584875	517	5	TBM
dlgD	Uncharacterized protein	0.003140755	678	1	TBM
mhpB	Uncharacterized protein	0.302164144	486.8333333	6	TBM
hpaI	Uncharacterized protein	0.292814317	488.2857143	7	TBM
yiaO	Uncharacterized protein	0.131468804	600	1	TBM
dkgB	Uncharacterized protein	0.057796448	630	2	TBM
mhpB	Uncharacterized protein	0.45963563	547.25	4	TMP
hpaI	Uncharacterized protein	1.432118381	258	2	TMP
fadH	Uncharacterized protein	19.39804895	114.62	50	CIP
hpaI	Uncharacterized protein	1.02610196	1887.8	20	CIP
mhpB	Uncharacterized protein	1.907210565	1445.818182	22	CIP
yiaM	Uncharacterized protein	0.921827301	1954.785714	14	CIP
dkgB	Uncharacterized protein	1.321253399	1699.166667	6	CIP
hcaB	Uncharacterized protein	1.516515004	1779.3	10	CIP
mutT	Uncharacterized protein	0.32985536	1012.1	10	AMP
bla_1	beta-lactamase CTX-M	100	1	50	CTZ
group_19288	hypothetical protein	55.07132161	2.16	50	CTZ
hisA_2	1-(5-phosphoribosyl)-5-[(5- phosphoribosylamino)methylideneamino] imidazole-4-carboxamide isomerase	0.475263586	856.9	20	AMP
group_46940	1-(5-phosphoribosyl)-5-[(5- phosphoribosylamino)methylideneamino] imidazole-4-carboxamide isomerase	0.433698842	930.75	4	AMP
hisA	1-(5-phosphoribosyl)-5-[(5- phosphoribosylamino)methylideneamino] imidazole-4-carboxamide isomerase	1.452853762	278	1	AMP
group_39793	1-(5-phosphoribosyl)-5-[(5- phosphoribosylamino)methylideneamino] imidazole-4-carboxamide isomerase	17.63917916	23.14	50	GEN
hisA	1-(5-phosphoribosyl)-5-[(5- phosphoribosylamino)methylideneamino] imidazole-4-carboxamide isomerase	0.322418233	268.5714286	14	GEN
group_39793	1-(5-phosphoribosyl)-5-[(5- phosphoribosylamino)methylideneamino] imidazole-4-carboxamide isomerase	6.049392692	80.16	50	TBM
hisA	1-(5-phosphoribosyl)-5-[(5- phosphoribosylamino)methylideneamino] imidazole-4-carboxamide isomerase	0.745502764	324	7	TBM
bla_1	beta-lactamase	21.2534206	7	50	CTX
groS_2	10 kDa chaperonin (Protein Cpn10) (groES protein)	0.194883049	993	1	AMP
groS_2	10 kDa chaperonin (Protein Cpn10) (groES protein)	0.584299783	1387	1	AMX
groS_2	10 kDa chaperonin (Protein Cpn10) (groES protein)	9.564344377	95.54	50	AMC
groS_2	10 kDa chaperonin (Protein Cpn10) (groES protein)	36.17244406	8.46	50	GEN
groS_2	10 kDa chaperonin (Protein Cpn10) (groES protein)	21.23578019	22.68	50	TBM
groS_2	10 kDa chaperonin (Protein Cpn10) (groES protein)	2.173365667	233.1363636	44	TMP
groS_2	10 kDa chaperonin (Protein Cpn10) (groES protein)	0.833635347	2063.666667	6	CIP
glpR_6	DeoR family transcriptional regulator	48.2641454	3.68	50	CTZ
ninE	replication protein P of bacteriophage	19.87992	8.6	50	CTX
yfiR_2	156G surface protein	3.805902997	518.625	32	AMX
yfiR_2	156G surface protein	0.317386764	263.0769231	13	GEN
yfiR_2	156G surface protein	1.19622234	1751.5	8	CIP
group_25157	hypothetical protein	47.17855934	4.48	50	CTZ
group_13654	hypothetical protein	42.73659986	5.94	50	CTZ
group_12411	hypothetical protein	19.05528027	8.74	50	CTX
slyB_2	17 kDa surface antigen	0.053734233	1649.666667	3	AMP
ygbK_2	paral putative tRNA synthase	43.02820824	12.12	50	CXM
slyB_2	17 kDa surface antigen	12.09893343	185.48	50	CIP
ampC_2	beta-lactamase protein AmpC	41.28617798	6.62	50	CTZ
citG	2-(5''-triphosphoribosyl)-3'-dephosphocoenzyme-A synthase	0.047069167	1744.5	12	AMP
citG	2-(5''-triphosphoribosyl)-3'-dephosphocoenzyme-A synthase	2.226074122	681.4666667	15	AMX
group_12442	hypothetical protein	40.19077126	17.24489796	49	CXM
group_18656	2-acyl-glycerophospho-ethanolamine acyltransferase	0.314448809	1161.071429	14	AMP
group_18656	2-acyl-glycerophospho-ethanolamine acyltransferase	1.266314567	1124	1	AMX
group_16042	hypothetical protein	40.06683659	7.38	50	CTZ
hhoB	2-alkenal reductase	0.919849113	520.6444444	45	AMP
hhoB	2-alkenal reductase	1.530466366	966.8888889	9	AMX
group_12544	putative KAP-NTPase protein	39.98192352	12.88	50	CXM
hhoB	2-alkenal reductase	0.737422397	808.2631579	38	CET
hhoB	2-alkenal reductase	0.366419435	585.25	4	TMP
group_40942	hypothetical protein	40.06683659	7.38	50	CTZ
group_27798	2-amino-3-ketobutyrate coenzyme A ligase	0.047088321	1465	1	AMP
group_25827	2-amino-3-ketobutyrate coenzyme A ligase	8.02E-07	2442	1	AMP
group_40949	hypothetical protein	38.67039549	8.38	50	CTZ
group_36113	H-NS-like DNA-binding protein	33.44253322	11.46	50	CTZ
folK	2-amino-4-hydroxy-6- hydroxymethyldihydropteridine pyrophosphokinase	0.009498696	1840	2	AMP
group_17271	2-amino-4-hydroxy-6- hydroxymethyldihydropteridine pyrophosphokinase	0.132644781	1563.5	4	AMP
group_17271	2-amino-4-hydroxy-6- hydroxymethyldihydropteridine pyrophosphokinase	0.353073508	1641	1	AMX
folK	2-amino-4-hydroxy-6- hydroxymethyldihydropteridine pyrophosphokinase	0.577457073	1499	4	AMX
group_17271	2-amino-4-hydroxy-6- hydroxymethyldihydropteridine pyrophosphokinase	1.055096094	1280.909091	11	AMC
folK	2-amino-4-hydroxy-6- hydroxymethyldihydropteridine pyrophosphokinase	1.03168743	1556	2	AMC
group_11881	putative tail fiber protein	39.82108065	14.08	50	CXM
group_36111	hypothetical protein	33.44253322	11.46	50	CTZ
hyfR	2-component regulator	0.023204829	1872.388889	18	AMP
hyfR	2-component regulator	0.756880905	1365.6	10	AMX
group_6149	hypothetical protein	38.75360756	13.3	50	CXM
hyfR	2-component regulator	0.04858971	586.6666667	6	GEN
hyfR	2-component regulator	0.431540686	462.6666667	3	TBM
hyfR	2-component regulator	1.292194512	1671.8125	16	CIP
group_36114	hypothetical protein	33.44253322	11.46	50	CTZ
group_19402	hypothetical protein	19.05528027	8.74	50	CTX
dgoA_2	2-dehydro-3-deoxy-6-phosphogalactonate aldolase	0.087726389	1638.157895	19	AMP
dgoA_2	2-dehydro-3-deoxy-6-phosphogalactonate aldolase	0.532583611	1481.9	10	AMX
dgoA_2	2-dehydro-3-deoxy-6-phosphogalactonate aldolase	0.102192445	2315	1	AMC
group_6315	hypothetical protein	38.05940527	16.48	50	CXM
dgoA_2	2-dehydro-3-deoxy-6-phosphogalactonate aldolase	0.03811518	645.9230769	13	GEN
dgoA_2	2-dehydro-3-deoxy-6-phosphogalactonate aldolase	0.283836946	522.5	6	TBM
dgoA_2	2-dehydro-3-deoxy-6-phosphogalactonate aldolase	0.842389607	2055.727273	11	CIP
group_36110	integrase	33.44253322	11.46	50	CTZ
dgoK	2-dehydro-3-deoxygalactonokinase	0.025805349	1755.6	5	AMP
group_19310	hypothetical protein	34.08195292	17.74	50	CXM
dgoK	2-dehydro-3-deoxygalactonokinase	0.182680501	544.5	2	TBM
group_36112	Retron-type reverse transcriptase	33.44253322	11.46	50	CTZ
garL	2-dehydro-3-deoxyglucarate aldolase	0.105866482	1207	1	AMP
group_24853	RES domain	33.22231966	11.62	50	CTZ
ydjH_2	2-dehydro-3-deoxygluconokinase	0.109231581	1445.4	5	AMP
ydjH_2	2-dehydro-3-deoxygluconokinase	0.173006124	1681	3	AMX
group_12905	hypothetical protein	33.91764169	21.86	50	CXM
ydjH_2	2-dehydro-3-deoxygluconokinase	0.000225946	720	1	TBM
uppP_2	hypothetical protein	32.37561148	12.1	50	CTZ
kduD_4	2-deoxy-D-gluconate 3-dehydrogenase	8.94E-05	2231	1	AMP
kduD_4	2-deoxy-D-gluconate 3-dehydrogenase	2.966791781	652.75	24	AMX
kduD_4	2-deoxy-D-gluconate 3-dehydrogenase	2.997678261	702.5833333	36	AMC
group_14304	hypothetical protein	32.8648166	22.16	50	CXM
kduD_4	2-deoxy-D-gluconate 3-dehydrogenase	0.050765398	537.6170213	47	GEN
kduD_4	2-deoxy-D-gluconate 3-dehydrogenase	2.009576939	1380	29	CIP
group_18472	2-deoxyglucose-6-phosphatase	0.859674047	1348	3	AMX
group_35142	putative Colicin E7 immunity protein	32.04358645	15.94	50	CTZ
group_19403	putative phage related protein	19.05528027	8.74	50	CTX
group_25247	ABC-type polysaccharide/polyol phosphate export systems permease	18.22601289	10.22	50	CTX
mhpC	2-hydroxy-6-ketonona-2	0.207160216	1407.851852	27	AMP
mhpC_2	2-hydroxy-6-ketonona-2	0.071113509	1805	13	AMP
mhpC_2	2-hydroxy-6-ketonona-2	0.820741178	1416	4	AMX
mhpC	2-hydroxy-6-ketonona-2	0.904579248	1276.176471	17	AMX
group_26326	hypothetical protein	32.8648166	22.16	50	CXM
group_25430	hypothetical protein	32.83324328	24.96	50	CXM
mhpC	2-hydroxy-6-ketonona-2	0.409499952	1065.8	10	CET
mhpC_2	2-hydroxy-6-ketonona-2	0.145093539	1328	3	CET
mhpC	2-hydroxy-6-ketonona-2	0.002568433	748.75	4	GEN
mhpC	2-hydroxy-6-ketonona-2	0.174831793	567	6	TBM
mhpC_2	2-hydroxy-6-ketonona-2	0.344550454	473	1	TBM
mhpC	2-hydroxy-6-ketonona-2	0.652210253	450	2	TMP
mhpC	2-hydroxy-6-ketonona-2	1.862395229	1450.448276	29	CIP
mhpC_2	2-hydroxy-6-ketonona-2	0.551080719	2063	2	CIP
group_5863	Phage integrase family protein	28.13818353	15.26	50	CTZ
serA_2	2-hydroxyacid dehydrogenase	0.064007353	1607.409091	22	AMP
serA_2	2-hydroxyacid dehydrogenase	1.213223242	1265.625	8	AMX
serA_2	2-hydroxyacid dehydrogenase	0.575076777	1779	1	AMC
group_7232	hypothetical protein	32.15366262	20.76	50	CXM
serA_2	2-hydroxyacid dehydrogenase	0.888879176	918.25	8	CET
serA_2	2-hydroxyacid dehydrogenase	0.023322846	679.1111111	9	GEN
serA_2	2-hydroxyacid dehydrogenase	0.451427084	429	2	TBM
serA_2	2-hydroxyacid dehydrogenase	0.508527511	519.8965517	29	TMP
serA_2	2-hydroxyacid dehydrogenase	1.459526072	1624.583333	12	CIP
group_37693	HSR1-like GTP-binding protein	27.28739626	15.84	50	CTZ
yjiM	2-hydroxyglutaryl-CoA dehydratase	0.213781758	1115.25	4	AMP
group_13714	hypothetical protein	30.34105984	26.18	50	CXM
yjiM	2-hydroxyglutaryl-CoA dehydratase	0.735422416	284	1	TBM
group_15767	hypothetical protein	27.28739626	15.84	50	CTZ
group_15768	hypothetical protein	27.28739626	15.84	50	CTZ
group_25246	Hydrolase (HAD superfamily)-like protein	18.22601289	10.22	50	CTX
leuA_2	2-isopropylmalate synthase	1.187031313	1079.333333	3	AMX
group_9973	stationary phase growth adaptation protein	30.34105984	26.18	50	CXM
leuA_2	2-isopropylmalate synthase	0.002530077	684.8	5	TBM
leuA_2	2-isopropylmalate synthase	1.056623681	1894	2	CIP
kduD_1	2-keto-3-deoxygluconate oxidoreductase	1.186788683	1172	1	AMX
group_37690	hypothetical protein	27.28739626	15.84	50	CTZ
group_14081	KpsT protein	18.22601289	10.22	50	CTX
kdgT_2	2-keto-3-deoxygluconate permease	0.183004903	1208.642857	14	AMP
kdgT_2	2-keto-3-deoxygluconate permease	1.880879085	946.5	18	AMX
kdgT_2	2-keto-3-deoxygluconate permease	1.486285379	1184.421053	38	AMC
group_4021	hypothetical protein	30.32442894	27.22	50	CXM
kdgT_2	2-keto-3-deoxygluconate permease	0.76541998	797.8125	32	CET
kdgT_2	2-keto-3-deoxygluconate permease	0.060170847	583.8	5	GEN
kdgT_2	2-keto-3-deoxygluconate permease	2.70682274	1208.611111	36	CIP
group_37691	hypothetical protein	27.28739626	15.84	50	CTZ
group_1466	hypothetical protein	17.90246545	9.02	50	CTX
traY	conjugal transfer protein TraY	14.7418012	14.14	50	CTX
mhpD	2-keto-4-pentenoate hydratase	0.195249076	1379.423077	26	AMP
mhpD_2	2-keto-4-pentenoate hydratase	0.071113509	1805	13	AMP
mhpD	2-keto-4-pentenoate hydratase	1.185984761	1261.8	15	AMX
mhpD_2	2-keto-4-pentenoate hydratase	0.820741178	1416	4	AMX
mhpD	2-keto-4-pentenoate hydratase	0.28893647	2110.5	6	AMC
glpR_6	DeoR family transcriptional regulator	29.77757583	27.8	50	CXM
group_13681	hypothetical protein	28.42136217	31.92	50	CXM
mhpD_2	2-keto-4-pentenoate hydratase	0.145093539	1328	3	CET
mhpD	2-keto-4-pentenoate hydratase	0.500870202	950.8	15	CET
mhpD	2-keto-4-pentenoate hydratase	0.000532122	861.5	2	GEN
mhpD	2-keto-4-pentenoate hydratase	0.220900028	527	7	TBM
mhpD_2	2-keto-4-pentenoate hydratase	0.344550454	473	1	TBM
mhpD	2-keto-4-pentenoate hydratase	0.330825296	612.6666667	3	TMP
mhpD	2-keto-4-pentenoate hydratase	1.646655161	1535.846154	26	CIP
mhpD_2	2-keto-4-pentenoate hydratase	0.551080719	2063	2	CIP
group_37695	hypothetical protein	27.28739626	15.84	50	CTZ
cat	transposase	14.71241536	12.88	50	CTX
iolE	2-keto-myo-inositol dehydratase	0.047032282	1564	3	AMP
iolE	2-keto-myo-inositol dehydratase	1.27934709	1278	1	AMX
iolE	2-keto-myo-inositol dehydratase	1.316331989	1171.666667	18	AMC
group_9006	hypothetical protein	27.5881377	32.5	50	CXM
group_37692	KAP family protein	27.28739626	15.84	50	CTZ
ykfG_2	putative DNA repair protein	12.62867051	17.94	50	CTX
prpD	2-methylcitrate dehydratase	0.674143547	710.0769231	26	AMP
prpD	2-methylcitrate dehydratase	1.906676396	805	3	AMX
group_11795	hypothetical protein	27.23324796	35.38	50	CXM
prpD	2-methylcitrate dehydratase	0.147724113	1337	1	CET
prpD	2-methylcitrate dehydratase	0.05328012	571.3333333	3	GEN
prpD	2-methylcitrate dehydratase	0.028096296	707	1	TBM
prpD	2-methylcitrate dehydratase	0.249769251	2452	1	CIP
group_37689	TatD-related deoxyribonuclease	27.28739626	15.84	50	CTZ
group_13682	hypothetical protein	11.98263407	18.18	50	CTX
prpC	2-methylcitrate synthase	0.674143547	710.0769231	26	AMP
prpC	2-methylcitrate synthase	1.906676396	805	3	AMX
group_9937	hypothetical protein	26.83783643	32.72	50	CXM
prpC	2-methylcitrate synthase	0.147724113	1337	1	CET
prpC	2-methylcitrate synthase	0.05328012	571.3333333	3	GEN
prpC	2-methylcitrate synthase	0.028096296	707	1	TBM
prpC	2-methylcitrate synthase	0.249769251	2452	1	CIP
group_37694	transcriptional regulator	27.28739626	15.84	50	CTZ
group_26960	hypothetical protein	11.67361577	19.38	50	CTX
group_8539	2-oxo-3-deoxygalactonate kinase	0.172818664	1415.592593	27	AMP
group_8539	2-oxo-3-deoxygalactonate kinase	0.747004703	1349	7	AMX
group_8539	2-oxo-3-deoxygalactonate kinase	0.387192081	1979.5	8	AMC
group_12127	ISShdy1	26.69772098	33.68	50	CXM
group_8539	2-oxo-3-deoxygalactonate kinase	0.324767797	1097.5	2	CET
group_8539	2-oxo-3-deoxygalactonate kinase	0.066446998	529.4285714	7	GEN
group_8539	2-oxo-3-deoxygalactonate kinase	0.267712787	514	6	TBM
group_8539	2-oxo-3-deoxygalactonate kinase	0.468502145	563	1	TMP
group_8539	2-oxo-3-deoxygalactonate kinase	0.765206288	2032.125	16	CIP
group_10616	hypothetical protein	27.13586035	16.54	50	CTZ
tiaE	2-oxo-carboxylic acid reductase	0.109231581	1445.4	5	AMP
tiaE	2-oxo-carboxylic acid reductase	0.173006124	1681	3	AMX
tus	DNA replication terminus site-binding protein	26.27204539	37.32	50	CXM
tiaE	2-oxo-carboxylic acid reductase	0.000225946	720	1	TBM
group_41443	hypothetical protein	24.90104193	18.86	50	CTZ
group_6308	Rz lytic protein from phage origin	11.29870375	19.96	50	CTX
hpaH	2-oxo-hepta-3-ene-1	0.100501325	1602.857143	28	AMP
hpaH	2-oxo-hepta-3-ene-1	1.115245563	1230.833333	6	AMX
hpaH	2-oxo-hepta-3-ene-1	0.378258881	2008.4	5	AMC
group_769	Uncharacterized conserved protein	25.9016536	35.68	50	CXM
hpaH	2-oxo-hepta-3-ene-1	0.422708808	1033.2	30	CET
hpaH	2-oxo-hepta-3-ene-1	0.072508503	542.25	4	GEN
hpaH	2-oxo-hepta-3-ene-1	0.292814317	488.2857143	7	TBM
hpaH	2-oxo-hepta-3-ene-1	1.432118381	258	2	TMP
hpaH	2-oxo-hepta-3-ene-1	1.02610196	1887.8	20	CIP
group_41444	hypothetical protein	24.90104193	18.86	50	CTZ
traH	adenine-specific DNA methylase	11.25156583	21.66	50	CTX
sucA_2	2-oxoglutarate dehydrogenase E1	0.153417003	1503.368421	19	AMP
sucA_2	2-oxoglutarate dehydrogenase E1	0.982242312	1162	2	AMX
group_12471	hypothetical protein	25.31909114	36.92	50	CXM
sucA_2	2-oxoglutarate dehydrogenase E1	0.053721388	621.8	5	GEN
sucA_2	2-oxoglutarate dehydrogenase E1	0.101967788	552	1	TBM
sucA_2	2-oxoglutarate dehydrogenase E1	1.101838887	1962.333333	12	CIP
gpC	immunity repressor	11.15081253	21.44	50	CTX
mhpA_2	2-polyprenyl-6-methoxyphenol hydroxylase-like FAD-dependent oxidoreductase	0.071113509	1805	13	AMP
mhpA_2	2-polyprenyl-6-methoxyphenol hydroxylase-like FAD-dependent oxidoreductase	0.820741178	1416	4	AMX
group_19564	Protein of unknown function (DUF2628)	25.31909114	36.92	50	CXM
mhpA_2	2-polyprenyl-6-methoxyphenol hydroxylase-like FAD-dependent oxidoreductase	0.145093539	1328	3	CET
mhpA_2	2-polyprenyl-6-methoxyphenol hydroxylase-like FAD-dependent oxidoreductase	0.344550454	473	1	TBM
mhpA_2	2-polyprenyl-6-methoxyphenol hydroxylase-like FAD-dependent oxidoreductase	0.551080719	2063	2	CIP
group_41445	hypothetical protein	24.90104193	18.86	50	CTZ
menE	2-succinylbenzoate--CoA ligase	0.268029889	1641	1	AMX
shlB	putative hemolysin activator ShlB-type	24.62500302	20.92	50	CTZ
wbuC	hypothetical protein	23.87786909	19.4	50	CTZ
group_17190	hypothetical protein	22.57475287	21.28	50	CTZ
dsbB_2	disulfide bond formation protein B	21.1953005	23.9	50	CTZ
group_19540	hypothetical protein	10.91475323	22.72	50	CTX
group_3128	2'-5' RNA ligase	0.074837185	1675.277778	18	AMP
group_3128	2'-5' RNA ligase	0.594973716	1432.25	4	AMX
group_3128	2'-5' RNA ligase	0.473208369	1905.2	10	AMC
group_19654	hypothetical protein	25.18902752	41.38	50	CXM
group_3128	2'-5' RNA ligase	0.302458722	1139.653846	26	CET
group_3128	2'-5' RNA ligase	0.251623668	540	7	TBM
group_3128	2'-5' RNA ligase	1.01963381	1876.4	10	CIP
rluD	23S rRNA pseudouridine synthase	0.002565487	2029	1	AMP
group_45337	hypothetical protein	20.09788961	26.56	50	CTZ
ispD2	Pyrophosphorylase	10.89649741	21.26	50	CTX
mhpA	3-(3-hydroxyphenyl)propionate hydroxylase	0.076555478	1499.04	25	AMP
mhpA	3-(3-hydroxyphenyl)propionate hydroxylase	0.999297197	1251.2	20	AMX
mhpA	3-(3-hydroxyphenyl)propionate hydroxylase	0.250145539	2122	1	AMC
group_3572	hypothetical protein	25.05871322	36.94	50	CXM
mhpA	3-(3-hydroxyphenyl)propionate hydroxylase	0.504950195	966.3333333	15	CET
mhpA	3-(3-hydroxyphenyl)propionate hydroxylase	0.002681555	780.1666667	6	GEN
mhpA	3-(3-hydroxyphenyl)propionate hydroxylase	0.302164144	486.8333333	6	TBM
mhpA	3-(3-hydroxyphenyl)propionate hydroxylase	0.45963563	547.25	4	TMP
mhpA	3-(3-hydroxyphenyl)propionate hydroxylase	1.907210565	1445.818182	22	CIP
group_16357	hypothetical protein	18.28912878	29.12	50	CTZ
aroD	3-dehydroquinate dehydratase	0.002036716	2069	1	AMP
aroD	3-dehydroquinate dehydratase	3.287511832	397	1	AMX
group_26795	hypothetical protein	17.85946759	30.48	50	CTZ
ybl128	ybl128	10.89649741	21.26	50	CTX
group_17956	3-demethylubiquinone-9 3-O-methyltransferase	1.939883533	915.4285714	7	AMX
group_17956	3-demethylubiquinone-9 3-O-methyltransferase	2.080100595	820.4583333	24	AMC
aac3-VI	Aac3-VI	24.98278172	43.22	50	CXM
group_17956	3-demethylubiquinone-9 3-O-methyltransferase	0.103783124	410	2	GEN
group_17956	3-demethylubiquinone-9 3-O-methyltransferase	1.82208306	1482.785714	14	CIP
kdsA	3-deoxy-7-phosphoheptulonate synthase	0.054766089	1429.75	4	AMP
kdsA	3-deoxy-7-phosphoheptulonate synthase	2.262330504	730.4285714	7	AMX
kdsA	3-deoxy-7-phosphoheptulonate synthase	0.086104204	426.8571429	7	GEN
ugpB	glycerol-3-phosphate ABC transporter	17.54818538	30.06	50	CTZ
group_11036	hypothetical protein	10.83226831	20.28	50	CTX
kpsU	3-deoxy-manno-octulosonate cytidylyltransferase	0.080746345	1563.521739	23	AMP
group_24865	3-deoxy-manno-octulosonate cytidylyltransferase	1.072288276	1178	3	AMX
kpsU	3-deoxy-manno-octulosonate cytidylyltransferase	0.99893555	1286.714286	14	AMX
kpsU	3-deoxy-manno-octulosonate cytidylyltransferase	0.539886605	1840.882353	17	AMC
dsbB_2	disulfide bond formation protein B	24.88169209	40.8	50	CXM
kpsU	3-deoxy-manno-octulosonate cytidylyltransferase	0.294349481	1155.5	8	CET
kpsU	3-deoxy-manno-octulosonate cytidylyltransferase	0.035065478	693.25	8	GEN
kpsU	3-deoxy-manno-octulosonate cytidylyltransferase	0.321325304	486	13	TBM
kpsU	3-deoxy-manno-octulosonate cytidylyltransferase	0.577571383	504.8333333	6	TMP
kpsU	3-deoxy-manno-octulosonate cytidylyltransferase	1.185126583	1843.142857	14	CIP
yecJ	protein	16.99343246	35	50	CTZ
group_40454	hypothetical protein	16.57930871	37.64	50	CTZ
pemI	stable plasmid inheritance protein PemI	10.47303182	24.18	50	CTX
group_12412	hypothetical protein	10.1852585	33.62	50	CTX
group_5786	3-hydroxyacyl-CoA dehydrogenase	0.054956886	1649.388889	18	AMP
fadB2	3-hydroxyacyl-CoA dehydrogenase	0.190019245	1031	1	AMP
fadB2	3-hydroxyacyl-CoA dehydrogenase	0.5920436	1547	1	AMX
group_5786	3-hydroxyacyl-CoA dehydrogenase	1.123112941	1191.6	5	AMX
fadB2	3-hydroxyacyl-CoA dehydrogenase	1.031573553	1329.5	14	AMC
group_12412	hypothetical protein	23.72950405	48.78	50	CXM
group_5786	3-hydroxyacyl-CoA dehydrogenase	0.14084429	1256	1	CET
fadB2	3-hydroxyacyl-CoA dehydrogenase	0.232230494	1220	1	CET
group_5786	3-hydroxyacyl-CoA dehydrogenase	0.024977018	791	6	GEN
fadB2	3-hydroxyacyl-CoA dehydrogenase	0.165214201	427.3333333	9	GEN
group_5786	3-hydroxyacyl-CoA dehydrogenase	0.417174351	429.5714286	7	TBM
fadB2	3-hydroxyacyl-CoA dehydrogenase	0.615447154	324	1	TBM
fadB2	3-hydroxyacyl-CoA dehydrogenase	1.115692083	346.2051282	39	TMP
group_5786	3-hydroxyacyl-CoA dehydrogenase	0.178968325	662	1	TMP
group_5786	3-hydroxyacyl-CoA dehydrogenase	0.990947818	1908.545455	22	CIP
fadB2	3-hydroxyacyl-CoA dehydrogenase	1.590836225	1528.857143	7	CIP
cro	Cro	15.77681746	42.66	50	CTZ
group_19168	conserved hypothetical protein	10.00744873	25.36	50	CTX
bdhA	3-hydroxybutyrate dehydrogenase	0.190019245	1031	1	AMP
bdhA	3-hydroxybutyrate dehydrogenase	0.5920436	1547	1	AMX
bdhA	3-hydroxybutyrate dehydrogenase	1.031573553	1329.5	14	AMC
bdhA	3-hydroxybutyrate dehydrogenase	0.232230494	1220	1	CET
bdhA	3-hydroxybutyrate dehydrogenase	0.165214201	427.3333333	9	GEN
bdhA	3-hydroxybutyrate dehydrogenase	0.615447154	324	1	TBM
bdhA	3-hydroxybutyrate dehydrogenase	1.115692083	346.2051282	39	TMP
bdhA	3-hydroxybutyrate dehydrogenase	1.590836225	1528.857143	7	CIP
group_9949	hypothetical protein	15.53307331	36.64	50	CTZ
paaH	3-hydroxybutyryl-CoA dehydrogenase	0.185052545	1258.384615	13	AMP
paaH	3-hydroxybutyryl-CoA dehydrogenase	1.404255286	1139.333333	15	AMX
paaH	3-hydroxybutyryl-CoA dehydrogenase	0.347079414	2003.5	2	AMC
group_19540	hypothetical protein	23.40641671	44.2	50	CXM
paaH	3-hydroxybutyryl-CoA dehydrogenase	0.352644431	1085.75	4	CET
paaH	3-hydroxybutyryl-CoA dehydrogenase	0.097164525	419	1	GEN
paaH	3-hydroxybutyryl-CoA dehydrogenase	0.500532202	367	3	TBM
paaH	3-hydroxybutyryl-CoA dehydrogenase	0.684878953	436	2	TMP
paaH	3-hydroxybutyryl-CoA dehydrogenase	0.966401729	1799.5	2	CIP
group_12412	hypothetical protein	15.369142	37.66	50	CTZ
ghbD	3-hydroxyisobutyrate dehydrogenase	0.478235668	1145.692308	13	AMP
ghbD	3-hydroxyisobutyrate dehydrogenase	0.896435286	1292.6	10	AMX
ghbD	3-hydroxyisobutyrate dehydrogenase	0.415581462	1974.666667	6	AMC
papB_3	adhesin biosynthesis transcription regulatory PapB family protein	23.19707568	62.78	50	CXM
ghbD	3-hydroxyisobutyrate dehydrogenase	0.447033018	990.5333333	15	CET
ghbD	3-hydroxyisobutyrate dehydrogenase	0.000565233	849.5	2	GEN
ghbD	3-hydroxyisobutyrate dehydrogenase	0.313789051	475	2	TBM
ghbD	3-hydroxyisobutyrate dehydrogenase	0.991544167	1990.5	2	CIP
group_27924	Su+6 (supP) amber suppressor transfer RNA-Leu	14.98160047	38.56	50	CTZ
leuC_2	3-isopropylmalate dehydratase large subunit	0.655150585	328.75	4	TBM
group_11036	hypothetical protein	14.76366326	37.92	50	CTZ
leuD_2	3-isopropylmalate dehydratase small subunit	0.655150585	328.75	4	TBM
group_6490	hypothetical protein	13.69874864	45.52	50	CTZ
group_19169	hypothetical protein	10.00744873	25.36	50	CTX
sgbH	3-keto-L-gulonate-6-phosphate decarboxylase	0.047262437	1659.1	10	AMP
ulaD	3-keto-L-gulonate-6-phosphate decarboxylase	0.003407108	1969	1	AMP
sgbH	3-keto-L-gulonate-6-phosphate decarboxylase	1.241169851	1135.428571	7	AMX
sgbH	3-keto-L-gulonate-6-phosphate decarboxylase	0.673460123	1666	1	AMC
sgbH	3-keto-L-gulonate-6-phosphate decarboxylase	0.242007238	306	2	GEN
group_42245	hypothetical protein	12.71760237	48.08	50	CTZ
group_16123	transposase	12.71760237	48.08	50	CTZ
mii	3-methylitaconate isomerase	0.073585378	1409	1	AMP
mii	3-methylitaconate isomerase	1.601135911	1071	2	AMX
ansB	L-asparaginase 2	23.10255015	44.6	50	CXM
dppF_1	dipeptide transporter ATP-binding subunit	12.66113575	49.16	50	CTZ
group_24291	Putative transposase	9.090877967	27.94	50	CTX
scoB	3-oxoacid CoA-transferase subunit B	0.190019245	1031	1	AMP
scoB	3-oxoacid CoA-transferase subunit B	0.5920436	1547	1	AMX
scoB	3-oxoacid CoA-transferase subunit B	1.031573553	1329.5	14	AMC
scoB	3-oxoacid CoA-transferase subunit B	0.232230494	1220	1	CET
scoB	3-oxoacid CoA-transferase subunit B	0.165214201	427.3333333	9	GEN
scoB	3-oxoacid CoA-transferase subunit B	0.615447154	324	1	TBM
scoB	3-oxoacid CoA-transferase subunit B	1.115692083	346.2051282	39	TMP
scoB	3-oxoacid CoA-transferase subunit B	1.590836225	1528.857143	7	CIP
group_42242	hypothetical protein	12.66113575	49.16	50	CTZ
yiiF_2	CopG-family DNA-binding protein	8.884064901	29.78	50	CTX
group_11283	3-oxoacyl-(acyl carrier protein) synthase	2.298171111	1083.25	4	AMX
group_9084	Neurotensin receptor R8	21.60815794	52.86	50	CXM
group_11283	3-oxoacyl-(acyl carrier protein) synthase	0.006099002	654	3	GEN
group_11283	3-oxoacyl-(acyl carrier protein) synthase	1.413035885	1656.5	8	CIP
group_42243	hypothetical protein	12.66113575	49.16	50	CTZ
ampC_2	beta-lactamase protein AmpC	8.470351905	29.46	50	CTX
fabG_5	3-oxoacyl-ACP reductase	0.124250814	1630.75	8	AMP
fabG_5	3-oxoacyl-ACP reductase	1.437639228	1081.333333	3	AMX
fabG_5	3-oxoacyl-ACP reductase	0.177208106	2264.333333	3	AMC
group_1540	Uncharacterized conserved protein	21.45825367	47.58	50	CXM
fabG_5	3-oxoacyl-ACP reductase	0.001271792	1548	1	CET
fabG_5	3-oxoacyl-ACP reductase	0.016698895	617.75	4	GEN
fabG_5	3-oxoacyl-ACP reductase	0.40034784	409	1	TBM
fabG_5	3-oxoacyl-ACP reductase	0.772805421	1968	7	CIP
group_42244	hypothetical protein	12.66113575	49.16	50	CTZ
ysaA	electron transport protein YsaA	8.319340778	30.2	50	CTX
fabF_2	3-oxoacyl-ACP synthase	0.094708431	1664.9	20	AMP
group_21318	3-oxoacyl-ACP synthase	0.001353794	2142	1	AMP
fabF_2	3-oxoacyl-ACP synthase	1.880112886	953.9090909	11	AMX
fabF_2	3-oxoacyl-ACP synthase	0.329272351	2081	6	AMC
group_9284	hypothetical protein	21.41622324	55.9	50	CXM
aacA-aphD	Bifunctional AAC/APH	21.25731366	64.46	50	CXM
fabF_2	3-oxoacyl-ACP synthase	0.388602177	1056	15	CET
fabF_2	3-oxoacyl-ACP synthase	0.076628478	605.6666667	3	GEN
fabF_2	3-oxoacyl-ACP synthase	0.370098423	462	3	TBM
fabF_2	3-oxoacyl-ACP synthase	1.09277112	1840.363636	11	CIP
group_42234	inner membrane protein	12.66113575	49.16	50	CTZ
group_7041	hypothetical protein	8.00414725	31.48	50	CTX
pcaI	3-oxoadipate CoA-transferase subunit A	0.190019245	1031	1	AMP
pcaI	3-oxoadipate CoA-transferase subunit A	0.5920436	1547	1	AMX
pcaI	3-oxoadipate CoA-transferase subunit A	1.031573553	1329.5	14	AMC
pcaI	3-oxoadipate CoA-transferase subunit A	0.232230494	1220	1	CET
pcaI	3-oxoadipate CoA-transferase subunit A	0.165214201	427.3333333	9	GEN
pcaI	3-oxoadipate CoA-transferase subunit A	0.615447154	324	1	TBM
pcaI	3-oxoadipate CoA-transferase subunit A	1.115692083	346.2051282	39	TMP
pcaI	3-oxoadipate CoA-transferase subunit A	1.590836225	1528.857143	7	CIP
yceI_2	protein YceI precursor	12.66113575	49.16	50	CTZ
hcaE	3-phenylpropionate dioxygenase alpha subunit	0.073372792	1567.166667	18	AMP
hcaE	3-phenylpropionate dioxygenase alpha subunit	0.844868861	1362	2	AMX
hcaE	3-phenylpropionate dioxygenase alpha subunit	0.026582264	2462	1	AMC
group_10283	hypothetical protein	21.0817656	55.92	50	CXM
hcaE	3-phenylpropionate dioxygenase alpha subunit	0.01661061	739.6666667	6	GEN
hcaE	3-phenylpropionate dioxygenase alpha subunit	0.353935599	463.6666667	3	TBM
hcaE	3-phenylpropionate dioxygenase alpha subunit	1.516515004	1779.3	10	CIP
group_42237	putative serine acetlyltransferase	12.66113575	49.16	50	CTZ
hcaF	3-phenylpropionate dioxygenase beta subunit	0.073372792	1567.166667	18	AMP
hcaF	3-phenylpropionate dioxygenase beta subunit	0.844868861	1362	2	AMX
hcaF	3-phenylpropionate dioxygenase beta subunit	0.026582264	2462	1	AMC
group_12507	hypothetical protein	20.25663812	59.3	50	CXM
hcaF	3-phenylpropionate dioxygenase beta subunit	0.01661061	739.6666667	6	GEN
hcaF	3-phenylpropionate dioxygenase beta subunit	0.353935599	463.6666667	3	TBM
hcaF	3-phenylpropionate dioxygenase beta subunit	1.516515004	1779.3	10	CIP
group_42240	repressor protein from bacteriophage origin	12.66113575	49.16	50	CTZ
hcaC	3-phenylpropionate dioxygenase ferredoxin subunit	0.218745466	1329.285714	14	AMP
hcaC	3-phenylpropionate dioxygenase ferredoxin subunit	0.602294706	1480	9	AMX
hcaC	3-phenylpropionate dioxygenase ferredoxin subunit	1.046392801	1286	1	AMC
group_7580	hypothetical protein	20.20506289	60.38	50	CXM
hcaC	3-phenylpropionate dioxygenase ferredoxin subunit	0.015627696	652.5	2	GEN
hcaC	3-phenylpropionate dioxygenase ferredoxin subunit	0.917023984	231	4	TBM
hcaC	3-phenylpropionate dioxygenase ferredoxin subunit	0.786096647	2037.333333	9	CIP
group_42239	side tail fiber protein	12.66113575	49.16	50	CTZ
hcaD	3-phenylpropionate dioxygenase ferredoxin--NAD(+) reductase component	0.073372792	1567.166667	18	AMP
hcaD	3-phenylpropionate dioxygenase ferredoxin--NAD(+) reductase component	0.844868861	1362	2	AMX
hcaD	3-phenylpropionate dioxygenase ferredoxin--NAD(+) reductase component	0.026582264	2462	1	AMC
group_18898	Predicted metal-dependent hydrolase of the TIM-barrel fold	19.91783784	64.9	50	CXM
hcaD	3-phenylpropionate dioxygenase ferredoxin--NAD(+) reductase component	0.01661061	739.6666667	6	GEN
hcaD	3-phenylpropionate dioxygenase ferredoxin--NAD(+) reductase component	0.353935599	463.6666667	3	TBM
hcaD	3-phenylpropionate dioxygenase ferredoxin--NAD(+) reductase component	1.516515004	1779.3	10	CIP
group_42238	tail fiber chaperone; Qin prophage	12.66113575	49.16	50	CTZ
rpsA	30S ribosomal protein S1	2.535020215	749.6875	16	AMX
group_24210	30S ribosomal protein S1	0.266812277	1644	1	AMX
group_24210	30S ribosomal protein S1	1.77157568	1479.703704	27	CIP
rpsF	30S ribosomal protein S6	0.058400469	1445.5	4	AMP
group_30605	hypothetical protein	12.63620573	53.1	50	CTZ
rpsV	30S ribosomal subunit S22	0.000973265	2194	2	AMP
rpsV	30S ribosomal subunit S22	3.288734232	508.2368421	38	AMX
group_18896	Putative 4-hydroxythreonine-4-phosphate dehydrogenase	19.91783784	64.9	50	CXM
group_30606	hypothetical protein	12.63620573	53.1	50	CTZ
trbB	conjugative transfer protein	7.989702467	42.56	50	CTX
group_17811	37-kD nucleoid-associated bacterial protein	2.355645562	245.0222222	45	AMP
group_46415	37-kD nucleoid-associated bacterial protein	0.057213766	1536	2	AMP
group_23691	37-kD nucleoid-associated bacterial protein	0.000227397	2363	1	AMP
group_6175	37-kD nucleoid-associated bacterial protein	0.052171061	1450	1	AMP
group_17811	37-kD nucleoid-associated bacterial protein	2.545499078	655.5217391	23	AMX
group_6175	37-kD nucleoid-associated bacterial protein	0.750384206	1346.2	5	AMX
group_6175	37-kD nucleoid-associated bacterial protein	3.602756335	480.5102041	49	AMC
group_17811	37-kD nucleoid-associated bacterial protein	0.232084505	2201	2	AMC
group_18897	putative sugar phosphate permease	19.91783784	64.9	50	CXM
hpaA	4-hydroxyphenylacetate catabolism regulatory protein HpaA	19.72431953	67.56	50	CXM
group_6175	37-kD nucleoid-associated bacterial protein	3.007923792	280.48	50	CET
group_46415	37-kD nucleoid-associated bacterial protein	18.02920095	22.48	50	GEN
group_6175	37-kD nucleoid-associated bacterial protein	0.086690623	430	2	GEN
group_23691	37-kD nucleoid-associated bacterial protein	1.561242657	216.7560976	41	TBM
group_46415	37-kD nucleoid-associated bacterial protein	0.044467873	638.5	2	TBM
group_6175	37-kD nucleoid-associated bacterial protein	1.132947148	1807.083333	12	CIP
group_10400	LysA protein	12.582565	50.24	50	CTZ
rffT	4-alpha-L-fucosyltransferase	0.205034176	935	1	AMP
rffT	4-alpha-L-fucosyltransferase	0.657321719	326	2	TBM
arnF	4-amino-4-deoxy-L-arabinose-phosphoundecaprenol flippase subunit ArnF	5.220273917	315.7391304	46	AMX
cat	transposase	12.527071	52.66	50	CTZ
group_32788	hypothetical protein	12.49498347	50.6	50	CTZ
group_40965	phage protein	12.489675	51.46	50	CTZ
group_4463	lineage-specific thermal regulator protein	7.977460521	35.38	50	CTX
gabT	4-aminobutyrate aminotransferase	3.246396824	223.3	50	AMP
puuE	4-aminobutyrate aminotransferase	0.057699098	1631.590909	22	AMP
gabT	4-aminobutyrate aminotransferase	2.865493925	724.92	25	AMX
puuE	4-aminobutyrate aminotransferase	1.593839957	997	3	AMX
group_18190	putative 4-hydroxyphenylacetate permease hpaX	19.72431953	67.56	50	CXM
elaC	ribonuclease Z	19.72431953	67.56	50	CXM
puuE	4-aminobutyrate aminotransferase	0.032437621	663.75	4	GEN
puuE	4-aminobutyrate aminotransferase	0.303602793	488.6666667	6	TBM
gabT	4-aminobutyrate aminotransferase	3.025714018	1111.851064	47	CIP
puuE	4-aminobutyrate aminotransferase	1.337859122	1750.181818	11	CIP
group_34893	hypothetical protein	12.48212318	101.1666667	30	CTZ
group_18151	lipoprotein	7.855276063	33.38	50	CTX
mhpE	4-hydroxy-2-oxovalerate aldolase	0.083533581	1558.238095	21	AMP
mhpE	4-hydroxy-2-oxovalerate aldolase	1.250246707	1161.1875	16	AMX
mhpE	4-hydroxy-2-oxovalerate aldolase	0.708448486	1717.666667	3	AMC
dsdA	D-serine dehydratase	18.76188975	72.5	50	CXM
mhpE	4-hydroxy-2-oxovalerate aldolase	0.415129798	1044.909091	22	CET
mhpE	4-hydroxy-2-oxovalerate aldolase	0.000332593	872	2	GEN
mhpE	4-hydroxy-2-oxovalerate aldolase	0.283583124	511.5	2	TBM
mhpE	4-hydroxy-2-oxovalerate aldolase	0.609455661	476.5	2	TMP
mhpE	4-hydroxy-2-oxovalerate aldolase	1.915396131	1368.166667	18	CIP
group_34894	hypothetical protein	12.48212318	101.1666667	30	CTZ
agp_2	truncated glucose-1-phosphatase	7.288135972	48.04	50	CTX
kpdB	4-hydroxybenzoate decarboxylase subunit B	0.097355702	1601.15	20	AMP
kpdB	4-hydroxybenzoate decarboxylase subunit B	0.622400008	1439.666667	6	AMX
kpdB	4-hydroxybenzoate decarboxylase subunit B	1.057923604	1505	15	AMC
group_9178	prophage terminase	18.58171433	63.76	50	CXM
kpdB	4-hydroxybenzoate decarboxylase subunit B	0.023518166	1488.533333	15	CET
kpdB	4-hydroxybenzoate decarboxylase subunit B	0.001882879	770.6	5	GEN
kpdB	4-hydroxybenzoate decarboxylase subunit B	0.378120524	451.2	5	TBM
kpdB	4-hydroxybenzoate decarboxylase subunit B	0.657792637	452	1	TMP
kpdB	4-hydroxybenzoate decarboxylase subunit B	1.988685098	1519.222222	18	CIP
group_14627	hypothetical protein	12.47493237	49.52	50	CTZ
group_22837	hypothetical protein	7.261223259	37.72	50	CTX
kpdC	4-hydroxybenzoate decarboxylase subunit C	0.030740418	1721.590909	22	AMP
kpdC	4-hydroxybenzoate decarboxylase subunit C	1.378667695	1083.5	4	AMX
kpdC	4-hydroxybenzoate decarboxylase subunit C	1.437273659	1129.833333	12	AMC
group_23113	hypothetical protein	18.00430709	91.56	50	CXM
kpdC	4-hydroxybenzoate decarboxylase subunit C	0.001276655	1532.090909	11	CET
kpdC	4-hydroxybenzoate decarboxylase subunit C	0.002335771	756.3333333	6	GEN
kpdC	4-hydroxybenzoate decarboxylase subunit C	0.331796937	478.6	5	TBM
kpdC	4-hydroxybenzoate decarboxylase subunit C	0.509395631	508.3333333	3	TMP
kpdC	4-hydroxybenzoate decarboxylase subunit C	1.797606121	1505	21	CIP
caiB	crotonobetainyl-CoA:carnitine CoA-transferase	12.09867766	52.84	50	CTZ
group_7036	hypothetical protein	6.867789218	39.92	50	CTX
kpdD	4-hydroxybenzoate decarboxylase subunit D	0.069418779	1778.526316	19	AMP
kpdD	4-hydroxybenzoate decarboxylase subunit D	1.439178979	1145.571429	7	AMX
kpdD	4-hydroxybenzoate decarboxylase subunit D	0.824401051	1668.625	8	AMC
group_23114	putative Clp protease	18.00430709	91.56	50	CXM
kpdD	4-hydroxybenzoate decarboxylase subunit D	0.001510996	1525.2	5	CET
kpdD	4-hydroxybenzoate decarboxylase subunit D	0.002318108	767.8571429	7	GEN
kpdD	4-hydroxybenzoate decarboxylase subunit D	0.305629985	489	3	TBM
kpdD	4-hydroxybenzoate decarboxylase subunit D	0.077897474	640	1	TMP
kpdD	4-hydroxybenzoate decarboxylase subunit D	2.214881906	1425.947368	19	CIP
group_19167	phage protein	12.0933365	52.32	50	CTZ
group_12567	hypothetical protein	6.442198693	48.54	50	CTX
hpaC	4-hydroxyphenylacetate 3-monooxygenase	0.120636718	1654.045455	22	AMP
hpaC	4-hydroxyphenylacetate 3-monooxygenase	1.265669182	1155.454545	11	AMX
hpaC	4-hydroxyphenylacetate 3-monooxygenase	0.268259182	2126.666667	9	AMC
group_23115	Rz lytic protein from phage origin	18.00430709	91.56	50	CXM
hpaC	4-hydroxyphenylacetate 3-monooxygenase	0.405011973	1045	24	CET
hpaC	4-hydroxyphenylacetate 3-monooxygenase	0.073647977	550	5	GEN
hpaC	4-hydroxyphenylacetate 3-monooxygenase	0.389041472	445.625	8	TBM
hpaC	4-hydroxyphenylacetate 3-monooxygenase	0.046093433	686.5	2	TMP
hpaC	4-hydroxyphenylacetate 3-monooxygenase	1.008287526	1881.473684	19	CIP
group_30602	ATP-dependent OLD family endonuclease	12.05392554	52.26	50	CTZ
group_18785	replication protein	6.282246397	43.94	50	CTX
hpaB	4-hydroxyphenylacetate 3-monooxygenase oxygenase component	0.120636718	1654.045455	22	AMP
hpaB	4-hydroxyphenylacetate 3-monooxygenase oxygenase component	1.265669182	1155.454545	11	AMX
hpaB	4-hydroxyphenylacetate 3-monooxygenase oxygenase component	0.268259182	2126.666667	9	AMC
group_14780	hypothetical protein	17.98486465	93.52	50	CXM
hpaB	4-hydroxyphenylacetate 3-monooxygenase oxygenase component	0.405011973	1045	24	CET
hpaB	4-hydroxyphenylacetate 3-monooxygenase oxygenase component	0.073647977	550	5	GEN
hpaB	4-hydroxyphenylacetate 3-monooxygenase oxygenase component	0.389041472	445.625	8	TBM
hpaB	4-hydroxyphenylacetate 3-monooxygenase oxygenase component	0.046093433	686.5	2	TMP
hpaB	4-hydroxyphenylacetate 3-monooxygenase oxygenase component	1.008287526	1881.473684	19	CIP
group_30598	hypothetical protein	12.05392554	52.26	50	CTZ
hpaA	4-hydroxyphenylacetate catabolism regulatory protein HpaA	5.77E-06	2353	1	AMP
thrB	homoserine kinase	17.88506783	79.56	50	CXM
group_30604	nipsnap family protein	12.05392554	52.26	50	CTZ
group_27388	phage membrane protein	6.259527799	52.12	50	CTX
hpaG	4-hydroxyphenylacetate degradation bifunctional isomerase/decarboxylase	0.100501325	1602.857143	28	AMP
hpaG	4-hydroxyphenylacetate degradation bifunctional isomerase/decarboxylase	1.115245563	1230.833333	6	AMX
hpaG	4-hydroxyphenylacetate degradation bifunctional isomerase/decarboxylase	0.378258881	2008.4	5	AMC
marA	DNA-binding transcriptional activator MarA	17.86914014	68.38	50	CXM
hpaG	4-hydroxyphenylacetate degradation bifunctional isomerase/decarboxylase	0.422708808	1033.2	30	CET
hpaG	4-hydroxyphenylacetate degradation bifunctional isomerase/decarboxylase	0.072508503	542.25	4	GEN
hpaG	4-hydroxyphenylacetate degradation bifunctional isomerase/decarboxylase	0.292814317	488.2857143	7	TBM
hpaG	4-hydroxyphenylacetate degradation bifunctional isomerase/decarboxylase	1.432118381	258	2	TMP
hpaG	4-hydroxyphenylacetate degradation bifunctional isomerase/decarboxylase	1.02610196	1887.8	20	CIP
group_30603	pathogenesis-like protein	12.05392554	52.26	50	CTZ
group_60	transposase for IS629	6.008381873	75.26	50	CTX
hpaR	4-hydroxyphenylacetate degradative operon repressor	0.100501325	1602.857143	28	AMP
hpaR	4-hydroxyphenylacetate degradative operon repressor	1.115245563	1230.833333	6	AMX
hpaR	4-hydroxyphenylacetate degradative operon repressor	0.378258881	2008.4	5	AMC
cIII	prophage regulatory protein cIII	17.66826687	76.2	50	CXM
hpaR	4-hydroxyphenylacetate degradative operon repressor	0.422708808	1033.2	30	CET
hpaR	4-hydroxyphenylacetate degradative operon repressor	0.072508503	542.25	4	GEN
hpaR	4-hydroxyphenylacetate degradative operon repressor	0.292814317	488.2857143	7	TBM
hpaR	4-hydroxyphenylacetate degradative operon repressor	1.432118381	258	2	TMP
hpaR	4-hydroxyphenylacetate degradative operon repressor	1.02610196	1887.8	20	CIP
group_30600	putative transmembrane protein	12.05392554	52.26	50	CTZ
group_4769	RNase III inhibitor	5.890526717	48.6	50	CTX
pdxA_1	4-hydroxythreonine-4-phosphate dehydrogenase	0.221469062	1474.928571	14	AMP
pdxA_1	4-hydroxythreonine-4-phosphate dehydrogenase	0.708727579	1416.4	5	AMX
pdxA_1	4-hydroxythreonine-4-phosphate dehydrogenase	1.107482658	1088	1	AMC
group_8826	hypothetical protein	17.43502877	101.26	50	CXM
pdxA_1	4-hydroxythreonine-4-phosphate dehydrogenase	0.039121731	477	3	GEN
pdxA_1	4-hydroxythreonine-4-phosphate dehydrogenase	0.221281994	514.5	4	TBM
pdxA_1	4-hydroxythreonine-4-phosphate dehydrogenase	1.21220938	1790.6	5	CIP
group_30601	resolvase	12.05392554	52.26	50	CTZ
group_25157	hypothetical protein	5.844695993	47.54	50	CTX
pptA	4-oxalocrotonate tautomerase	0.068055679	1606.214286	28	AMP
pptA	4-oxalocrotonate tautomerase	0.751358788	1373	5	AMX
pptA	4-oxalocrotonate tautomerase	0.468436186	1899.454545	11	AMC
group_20031	hypothetical protein	17.42873803	80.66	50	CXM
pptA	4-oxalocrotonate tautomerase	0.063515405	1420.416667	12	CET
pptA	4-oxalocrotonate tautomerase	0.024893975	605.25	4	GEN
pptA	4-oxalocrotonate tautomerase	0.683115446	391.3333333	3	TBM
pptA	4-oxalocrotonate tautomerase	1.615932065	1521	14	CIP
group_30599	XRE family transcriptional regulator protein	12.05392554	52.26	50	CTZ
group_36273	conserved protein	12.00516822	52.92	50	CTZ
group_36272	hypothetical protein	12.00516822	52.92	50	CTZ
sfp	4'-phosphopantetheinyl transferase	0.328209785	1288	17	AMP
group_34842	4'-phosphopantetheinyl transferase	0.137687811	1603	2	AMP
sfp	4'-phosphopantetheinyl transferase	0.806924644	1333.5	16	AMX
sfp_1	4'-phosphopantetheinyl transferase	2.697913921	686.5416667	24	AMX
group_31443	4'-phosphopantetheinyl transferase	1.962875385	789.3333333	3	AMX
sfp	4'-phosphopantetheinyl transferase	0.293657063	2162	1	AMC
group_9012	putative prophage protein	17.41382621	76.84	50	CXM
group_10330	hypothetical protein	17.25326633	95.28	50	CXM
sfp	4'-phosphopantetheinyl transferase	0.227452917	1224	3	CET
sfp	4'-phosphopantetheinyl transferase	0.131249388	398	1	GEN
sfp	4'-phosphopantetheinyl transferase	0.298222788	481.75	4	TBM
sfp	4'-phosphopantetheinyl transferase	3.204004118	1016.4	5	CIP
yeeR_3	membrane protein	12.00516822	52.92	50	CTZ
group_5996	Protein of unknown function (DUF3521)	5.827717574	51.22	50	CTX
hpcD	5-carboxymethyl-2-hydroxymuconate delta-isomerase	0.154250632	1381.636364	33	AMP
hpcD	5-carboxymethyl-2-hydroxymuconate delta-isomerase	1.419245448	1083.25	4	AMX
hpcD	5-carboxymethyl-2-hydroxymuconate delta-isomerase	0.732695798	1679.666667	21	AMC
group_3451	putative lipoprotein	17.17339911	82.52	50	CXM
hpcD	5-carboxymethyl-2-hydroxymuconate delta-isomerase	0.181025778	1279.333333	21	CET
hpcD	5-carboxymethyl-2-hydroxymuconate delta-isomerase	0.023973239	593.9473684	19	GEN
hpcD	5-carboxymethyl-2-hydroxymuconate delta-isomerase	0.203205462	534.8333333	6	TBM
hpcD	5-carboxymethyl-2-hydroxymuconate delta-isomerase	0.017003588	660	1	TMP
hpcD	5-carboxymethyl-2-hydroxymuconate delta-isomerase	1.011356888	1911.166667	6	CIP
group_40966	hypothetical protein	11.88413616	52.86	50	CTZ
bla	beta-lactamase TEM	5.584478158	61.34	50	CTX
hpcC	5-carboxymethyl-2-hydroxymuconate semialdehyde dehydrogenase	0.100501325	1602.857143	28	AMP
hpcC	5-carboxymethyl-2-hydroxymuconate semialdehyde dehydrogenase	1.115245563	1230.833333	6	AMX
hpcC	5-carboxymethyl-2-hydroxymuconate semialdehyde dehydrogenase	0.378258881	2008.4	5	AMC
group_20065	ATPase	16.91574792	91.46	50	CXM
hpcC	5-carboxymethyl-2-hydroxymuconate semialdehyde dehydrogenase	0.422708808	1033.2	30	CET
hpcC	5-carboxymethyl-2-hydroxymuconate semialdehyde dehydrogenase	0.072508503	542.25	4	GEN
hpcC	5-carboxymethyl-2-hydroxymuconate semialdehyde dehydrogenase	0.292814317	488.2857143	7	TBM
hpcC	5-carboxymethyl-2-hydroxymuconate semialdehyde dehydrogenase	1.432118381	258	2	TMP
hpcC	5-carboxymethyl-2-hydroxymuconate semialdehyde dehydrogenase	1.02610196	1887.8	20	CIP
group_40967	hypothetical protein	11.88413616	52.86	50	CTZ
gudD	glucarate dehydratase	5.488730692	56.14	50	CTX
iolB	5-deoxy-glucuronate isomerase	0.000284104	2375	1	AMP
iolB	5-deoxy-glucuronate isomerase	1.313221758	1196.666667	3	AMC
kduI	5-keto-4-deoxyuronate isomerase	1.186788683	1172	1	AMX
hsdA	5-keto-D-gluconate 5-reductase	0.912282871	547.2903226	31	AMP
group_40963	putative transcriptional repressor	11.88413616	52.86	50	CTZ
ltrA_2	RNA-directed DNA polymerase (reverse transcriptase) domain protein	5.450187423	54.26	50	CTX
mcrC	5-methylcytosine restriction system component	0.268010008	1365	16	AMP
mcrC	5-methylcytosine restriction system component	1.296020341	1088.2	10	AMX
mcrC	5-methylcytosine restriction system component	0.423572782	1970.052632	19	AMC
group_20064	proteases	16.91574792	91.46	50	CXM
mcrC	5-methylcytosine restriction system component	0.508509259	975.6	20	CET
mcrC	5-methylcytosine restriction system component	0.023700291	584.5	6	GEN
mcrC	5-methylcytosine restriction system component	0.354617885	481.8571429	7	TBM
mcrC	5-methylcytosine restriction system component	0.538294749	507.2142857	14	TMP
mcrC	5-methylcytosine restriction system component	1.724232823	1557.75	8	CIP
group_40964	regulatory protein Mnt	11.88413616	52.86	50	CTZ
flhD	transcriptional activator FlhD	11.77701018	54.46	50	CTZ
group_22892	5'-methylthioadenosine/S-adenosylhomocysteine nucleosidase	0.048069419	1710.6	5	AMP
group_5101	putative transposase	11.74980457	54.24	50	CTZ
group_2695	5'-nucleotidase	0.00176575	2133	3	AMP
group_31071	5'-nucleotidase	0.00135141	2098.333333	3	AMP
group_2695	5'-nucleotidase	0.901080728	1221	1	AMX
group_31071	5'-nucleotidase	0.257504155	537	1	TBM
group_2695	5'-nucleotidase	1.363076502	1653.05	20	CIP
rplT	50S ribosomal protein L20	0.406041437	1519.333333	3	AMX
group_7600	hypothetical protein	16.32245941	108.36	50	CXM
group_3038	transporter YfdV	11.72435695	55.72	50	CTZ
group_40701	hypothetical protein	11.42802943	70.08	50	CTZ
yfdE	CoA-transferase	11.16302672	59.16	50	CTZ
group_17580	hypothetical protein	5.377577545	55.32	50	CTX
ndh	NADH dehydrogenase	5.293732628	57.78	50	CTX
rpmE2	50S ribosomal protein L31	0.221770404	1357.666667	21	AMP
rpmE2_1	50S ribosomal protein L31	1.109960267	462.2631579	19	AMP
rpmE2_2	50S ribosomal protein L31	0.029357353	1671.4	5	AMP
rpmE2	50S ribosomal protein L31	0.77382142	1330.5	2	AMX
citG	2-(5''-triphosphoribosyl)-3'-dephosphocoenzyme-A synthase	16.19000805	95.18	50	CXM
rpmE2	50S ribosomal protein L31	0.025629947	1434	1	CET
rpmE2_1	50S ribosomal protein L31	0.057073879	469.25	40	GEN
rpmE2_1	50S ribosomal protein L31	0.98102175	269.56	25	TBM
rpmE2	50S ribosomal protein L31	0.322520086	484.6	5	TBM
rpmE2_2	50S ribosomal protein L31	0.088776823	612.6666667	3	TBM
rpmE2_1	50S ribosomal protein L31	2.101036087	1319.774194	31	CIP
rpmF	50S ribosomal protein L32	0.001043498	2166	11	AMP
rpmF	50S ribosomal protein L32	3.158300195	136.4791667	48	TBM
group_14433	hypothetical protein	10.74317495	60.86	50	CTZ
rpmJ_1	50S ribosomal protein L36	1.600298527	322.4285714	42	AMP
rpmJ_1	50S ribosomal protein L36	0.364831123	1636	1	AMX
group_20006	hypothetical protein	16.08989913	93.82	50	CXM
rpmJ_1	50S ribosomal protein L36	0.00219324	732	1	GEN
rpmJ_1	50S ribosomal protein L36	0.312279791	482.3333333	3	TBM
rpmJ_1	50S ribosomal protein L36	0.519548037	2275.5	2	CIP
rpmI	50S ribosomal subunit protein L35	0.002588401	2115.833333	6	AMP
rpmI	50S ribosomal subunit protein L35	1.296311042	1176.5	2	AMX
group_25428	hypothetical protein	16.08768991	115.5	50	CXM
group_22828	hypothetical protein	10.67100432	66.64	50	CTZ
aglB	6-phospho-alpha-glucosidase	0.097543005	1670.928571	14	AMP
aglB	6-phospho-alpha-glucosidase	1.096774492	1212.5	4	AMX
group_25429	hypothetical protein	16.08768991	115.5	50	CXM
aglB	6-phospho-alpha-glucosidase	0.831001005	849.6666667	3	CET
aglB	6-phospho-alpha-glucosidase	0.035666249	625	7	GEN
aglB	6-phospho-alpha-glucosidase	0.133843048	597.6666667	3	TBM
aglB	6-phospho-alpha-glucosidase	0.519076015	484.5	2	TMP
aglB	6-phospho-alpha-glucosidase	1.063427512	1801.666667	9	CIP
group_19540	hypothetical protein	10.47141762	61.14	50	CTZ
yegX	Uncharacterized protein	10.46518124	71.06	50	CTZ
asmA	putative outer membrane assembly protein	10.34332805	70	50	CTZ
mutH_1	DNA mismatch repair protein	10.10322154	67.3	50	CTZ
group_4818	hypothetical protein	5.278154634	59.96	50	CTX
group_11572	hypothetical protein	5.088590971	56.02	50	CTX
repA1	replication protein of IncFII family	5.079213866	72.98	50	CTX
celA	6-phospho-beta-glucosidase	0.084758193	1524.826087	23	AMP
celF	6-phospho-beta-glucosidase	0.044708252	1683	2	AMP
ascB	6-phospho-beta-glucosidase	0.082764384	1535.041667	24	AMP
ascB	6-phospho-beta-glucosidase	1.857508939	981.8	10	AMX
bglC	6-phospho-beta-glucosidase	0.648810313	1440.666667	6	AMX
celF	6-phospho-beta-glucosidase	2.508668344	607.4285714	7	AMX
celA	6-phospho-beta-glucosidase	1.282116578	1228.285714	7	AMX
ascB	6-phospho-beta-glucosidase	0.771516732	1652.2	5	AMC
bglC	6-phospho-beta-glucosidase	0.682746813	1528	1	AMC
celA	6-phospho-beta-glucosidase	0.408866401	2026.2	5	AMC
group_20054	phage membrane protein	15.94106334	100.72	50	CXM
group_2543	Protein of unknown function (DUF1380)	15.5592263	84.86	50	CXM
celA	6-phospho-beta-glucosidase	0.214217262	1211.846154	13	CET
ascB	6-phospho-beta-glucosidase	0.26490359	1141	3	CET
celA	6-phospho-beta-glucosidase	0.010063782	677.7142857	7	GEN
ascB	6-phospho-beta-glucosidase	0.00219499	771	1	GEN
celA	6-phospho-beta-glucosidase	0.213290884	535.4	10	TBM
ascB	6-phospho-beta-glucosidase	0.597310833	364.5	4	TBM
celF	6-phospho-beta-glucosidase	0.003968532	677	1	TBM
ascB	6-phospho-beta-glucosidase	0.925666714	377.2916667	24	TMP
celA	6-phospho-beta-glucosidase	0.38793033	547	2	TMP
celA	6-phospho-beta-glucosidase	2.029039134	1417	19	CIP
ascB	6-phospho-beta-glucosidase	1.416596579	1806.8	5	CIP
pfkB	6-phosphofructokinase	1.048547564	1152	1	AMX
group_14088	putative MobC mobilization protein	9.518831712	70.6	50	CTZ
gnd_2	6-phosphogluconate dehydrogenase	0.475263586	856.9	20	AMP
gnd	6-phosphogluconate dehydrogenase	0.001012875	2185	1	AMP
gnd	6-phosphogluconate dehydrogenase	2.978755086	473	1	AMX
group_22823	hypothetical protein	9.348603311	72.44	50	CTZ
yieH	6-phosphogluconate phosphatase	0.039201043	1660.684211	19	AMP
yieH	6-phosphogluconate phosphatase	0.384180522	1496.5	2	AMX
yieH	6-phosphogluconate phosphatase	0.33948132	2052	2	AMC
group_15174	hypothetical protein	15.47013446	96.48	50	CXM
yieH	6-phosphogluconate phosphatase	0.055001826	1419	1	CET
yieH	6-phosphogluconate phosphatase	0.002388176	781.8	5	GEN
yieH	6-phosphogluconate phosphatase	0.326767578	482.2857143	7	TBM
yieH	6-phosphogluconate phosphatase	1.524527436	1655.055556	18	CIP
group_23606	hypothetical protein	9.069474587	72.4	50	CTZ
group_13386	hypothetical protein	4.973549693	62.92	50	CTX
nagB_2	6-phosphogluconolactonase	0.21194633	1465.214286	14	AMP
nagB_2	6-phosphogluconolactonase	0.608704874	1401.25	4	AMX
nagB_2	6-phosphogluconolactonase	0.124348651	2331	1	AMC
group_17589	Transposase	15.38946863	162	50	CXM
nagB_2	6-phosphogluconolactonase	0.003072191	717.5	2	GEN
nagB_2	6-phosphogluconolactonase	0.577659655	363.6666667	3	TBM
nagB_2	6-phosphogluconolactonase	0.661924997	2117.384615	13	CIP
group_19491	6-pyruvoyl tetrahydrobiopterin synthase	0.015573468	1683.5	2	AMP
ygcM	6-pyruvoyl tetrahydrobiopterin synthase	0.095065782	1187.5	2	AMP
group_19491	6-pyruvoyl tetrahydrobiopterin synthase	2.112121903	880.25	16	AMX
group_19491	6-pyruvoyl tetrahydrobiopterin synthase	1.229907951	1726.333333	18	CIP
group_10930	6S	0.148758179	1057	1	AMP
hdhA_2	7-alpha-hydroxysteroid dehydrogenase	0.02408685	1818	1	AMX
group_28478	hypothetical protein	8.880440509	77.42	50	CTZ
queC_2	7-cyano-7-deazaguanine synthase	0.000855333	2193	2	AMP
group_9638	A-factor biosynthesis hotdog domain	0.001353794	2142	1	AMP
group_22959	AAA domain (dynein-related subfamily)	0.035976403	1695.833333	6	AMP
group_29819	conjugal transfer peptidase TraF	8.861751909	85	50	CTZ
group_20810	AAA family ATPase	0.045366901	1497.5	2	AMP
group_20810	AAA family ATPase	0.423152872	1454	2	AMX
group_20810	AAA family ATPase	1.038820919	1837.2	5	CIP
group_29820	conjugal transfer protein	8.861751909	85	50	CTZ
icdA	isocitrate dehydrogenase	4.969840063	60.68	50	CTX
sugE2	quaternary ammonium compound-resistance SugE2	4.958887629	63.3	50	CTX
aac3-VI	Aac3-VI	0.20002297	1277.970588	34	AMP
group_24293	Aac3-VI	0.012065029	1762	1	AMP
group_32998	Aac3-VI	0.194883049	993	1	AMP
aac3-VI	Aac3-VI	2.272686138	756.8888889	27	AMX
group_19497	Aac3-VI	1.117589168	1166.5	4	AMX
group_32998	Aac3-VI	0.584299783	1387	1	AMX
group_32998	Aac3-VI	9.564344377	95.54	50	AMC
aac3-VI	Aac3-VI	1.674054296	1036.86	50	AMC
intI	class 1 integron integrase protein IntI1	15.29744377	104.14	50	CXM
aac3-VI	Aac3-VI	3.987586494	169.28	50	CET
aac3-VI	Aac3-VI	100	1	50	GEN
group_19497	Aac3-VI	37.37182765	6.68	50	GEN
group_32998	Aac3-VI	36.17244406	8.46	50	GEN
aac3-VI	Aac3-VI	100	1	50	TBM
group_32998	Aac3-VI	21.23578019	22.68	50	TBM
group_32998	Aac3-VI	2.173365667	233.1363636	44	TMP
aac3-VI	Aac3-VI	0.82044419	416.4090909	22	TMP
aac3-VI	Aac3-VI	38.28642827	32.56	50	CIP
group_32998	Aac3-VI	0.833635347	2063.666667	6	CIP
aatB	aatb	0.029184891	1844.666667	6	AMP
group_16090	aatb	0.565306818	726.1111111	18	AMP
aatB	aatb	0.178801343	1681	1	AMX
pknK	protein kinase from phage origin	14.97898064	124.8	50	CXM
group_16090	aatb	0.646930411	226.1081081	37	GEN
group_16090	aatb	0.111814149	576	4	TBM
group_29829	Conjugal transfer protein TraH	8.861751909	85	50	CTZ
group_29831	conjugal transfer protein TraI	8.861751909	85	50	CTZ
group_12730	AatD	0.029184891	1844.666667	6	AMP
group_16092	AatD	0.565306818	726.1111111	18	AMP
group_36792	AatD	0.196888864	970	1	AMP
group_12730	AatD	0.178801343	1681	1	AMX
group_25248	Putative protein phosphatase 2C-type	14.97898064	124.8	50	CXM
group_36792	AatD	0.386860754	284.5	30	GEN
group_16092	AatD	0.646930411	226.1081081	37	GEN
group_23848	AatD	0.003578765	658	1	GEN
group_16092	AatD	0.111814149	576	4	TBM
group_23848	AatD	1.134796549	1825.461538	13	CIP
group_25834	ABC exporter transmembrane subunit	0.010798441	1970.166667	6	AMP
group_29822	conjugal transfer protein TrbC	8.861751909	85	50	CTZ
group_29823	conjugal transfer protein TrbD	8.861751909	85	50	CTZ
group_29828	conjugal transfer protein TrbF	8.861751909	85	50	CTZ
group_29825	conjugal transfer protein TrbJ	8.861751909	85	50	CTZ
group_29806	hypothetical protein	8.861751909	85	50	CTZ
group_29807	hypothetical protein	8.861751909	85	50	CTZ
group_19167	phage protein	4.791558023	68.58	50	CTX
aacA-aphD	Bifunctional AAC/APH	4.730083627	62	50	CTX
group_21002	ABC transporter	0.128691741	1464.1	10	AMP
group_21003	ABC transporter	0.128691741	1464.1	10	AMP
group_21004	ABC transporter	0.128691741	1464.1	10	AMP
yusV_2	ABC transporter	0.230408985	1304.208333	24	AMP
ybhF_1	ABC transporter	0.012981868	1828.75	4	AMP
group_26313	ABC transporter	0.04563855	1759.454545	11	AMP
mlaE_2	ABC transporter	0.04563855	1759.454545	11	AMP
tagH	ABC transporter	0.000434766	2234	1	AMP
tagH	ABC transporter	1.392206882	1078.769231	13	AMX
yusV_2	ABC transporter	1.119460617	1206.7	10	AMX
fhuC_1	ABC transporter	1.341907338	1255	1	AMX
group_21002	ABC transporter	1.03011028	1265.5	2	AMX
group_21003	ABC transporter	1.03011028	1265.5	2	AMX
group_21004	ABC transporter	1.03011028	1265.5	2	AMX
group_31974	ABC transporter	1.426625461	1255	1	AMX
group_21002	ABC transporter	0.879647587	1472.666667	18	AMC
group_21003	ABC transporter	0.879647587	1472.666667	18	AMC
group_21004	ABC transporter	0.879647587	1472.666667	18	AMC
fhuC_1	ABC transporter	0.770161415	1653.5	6	AMC
yusV_2	ABC transporter	0.542784	1837.230769	26	AMC
tagH	ABC transporter	0.36486916	2002.666667	3	AMC
group_25250	serine/threonine kinase	14.97898064	124.8	50	CXM
group_5245	DNA injection protein	14.82030104	120.96	50	CXM
yusV_2	ABC transporter	0.556645556	956.8333333	18	CET
fhuC_1	ABC transporter	0.195805943	1248.75	4	CET
tagH	ABC transporter	0.002441531	1533	3	CET
yusV_2	ABC transporter	0.002224771	777.625	8	GEN
tagH	ABC transporter	0.003235754	722	2	GEN
yusV_2	ABC transporter	0.461111382	395	2	TBM
yusV_2	ABC transporter	0.552172665	509	2	TMP
tagH	ABC transporter	0.16906377	658	1	TMP
tagH	ABC transporter	1.831037067	1452.146341	41	CIP
yusV_2	ABC transporter	0.793226901	2070	2	CIP
group_29810	hypothetical protein	8.861751909	85	50	CTZ
group_29811	hypothetical protein	8.861751909	85	50	CTZ
group_29812	hypothetical protein	8.861751909	85	50	CTZ
group_29813	hypothetical protein	8.861751909	85	50	CTZ
group_29814	hypothetical protein	8.861751909	85	50	CTZ
group_29816	hypothetical protein	8.861751909	85	50	CTZ
group_29818	hypothetical protein	8.861751909	85	50	CTZ
group_29826	hypothetical protein	8.861751909	85	50	CTZ
group_29830	hypothetical protein	8.861751909	85	50	CTZ
group_29833	hypothetical protein	8.861751909	85	50	CTZ
group_29834	hypothetical protein	8.861751909	85	50	CTZ
traD_2	conjugal transfer ATP-binding protein TraC	4.595487712	81.5	50	CTX
group_4021	hypothetical protein	4.547754689	95.04	50	CTX
adhC_2	alcohol dehydrogenase	4.286666395	68.88	50	CTX
group_12507	hypothetical protein	4.265227131	71.24	50	CTX
yncK	transposase ORF A	4.265105666	89.12	50	CTX
group_2962	Replication protein	4.257508987	77	50	CTX
group_8937	hypothetical protein	4.227937003	70.88	50	CTX
ecfA1_1	ABC transporter ATP-binding protein	0.029148713	1831.952381	21	AMP
ecfA1_2	ABC transporter ATP-binding protein	0.050190728	1730.95	20	AMP
lsrA	ABC transporter ATP-binding protein	0.061701874	1644.3	20	AMP
aatC	ABC transporter ATP-binding protein	0.029184891	1844.666667	6	AMP
gsiA_2	ABC transporter ATP-binding protein	0.08913685	1458.9375	16	AMP
lolD_3	ABC transporter ATP-binding protein	0.469791595	1158.458333	24	AMP
group_16091	ABC transporter ATP-binding protein	0.565306818	726.1111111	18	AMP
yheS_2	ABC transporter ATP-binding protein	0.031856455	1808.8	5	AMP
group_7614	ABC transporter ATP-binding protein	0.053513898	1562	2	AMP
group_15606	ABC transporter ATP-binding protein	7.66E-05	2293	1	AMP
lolD_3	ABC transporter ATP-binding protein	1.697374881	947.6470588	17	AMX
potA_2	ABC transporter ATP-binding protein	1.697907847	1027.333333	3	AMX
ecfA1_1	ABC transporter ATP-binding protein	0.555552873	1501.125	8	AMX
ecfA1_2	ABC transporter ATP-binding protein	0.755299131	1400.428571	7	AMX
group_17911	ABC transporter ATP-binding protein	0.911482796	1306.8	5	AMX
group_7614	ABC transporter ATP-binding protein	0.235049234	1648.2	5	AMX
lsrA	ABC transporter ATP-binding protein	0.630239213	1430.222222	9	AMX
gsiA_2	ABC transporter ATP-binding protein	2.057500668	922.3333333	3	AMX
group_26449	ABC transporter ATP-binding protein	1.42874852	1086	1	AMX
aatC	ABC transporter ATP-binding protein	0.178801343	1681	1	AMX
group_22415	ABC transporter ATP-binding protein	1.394036187	1055	1	AMX
lolD_3	ABC transporter ATP-binding protein	8.738222059	164.66	50	AMC
group_17911	ABC transporter ATP-binding protein	0.671723334	1553	1	AMC
ecfA1_2	ABC transporter ATP-binding protein	0.47267749	1884.615385	13	AMC
ecfA1_1	ABC transporter ATP-binding protein	0.398228607	1973.714286	14	AMC
lsrA	ABC transporter ATP-binding protein	0.073718886	2391	1	AMC
group_1032	hypothetical protein	14.65578781	101.22	50	CXM
group_23350	hypothetical protein	14.63587455	132.22	50	CXM
yneN	two-component system connector protein	14.38307942	125.6	50	CXM
group_11973	hypothetical protein	14.36830577	128.68	50	CXM
group_17195	hypothetical protein	14.25971805	126.44	50	CXM
group_17196	Protein of unknown function (DUF2913)	14.25971805	126.44	50	CXM
group_12464	hypothetical protein	14.19257168	149.74	50	CXM
ydjH_1	PfkB domain-containing protein	14.18292387	134.0204082	49	CXM
yecG	universal stress protein UspC	14.08215777	144.2244898	49	CXM
lolD_3	ABC transporter ATP-binding protein	0.307119172	1167.65	20	CET
ecfA1_1	ABC transporter ATP-binding protein	0.239063604	1212.142857	7	CET
ecfA1_2	ABC transporter ATP-binding protein	0.483459537	968	4	CET
gsiA_2	ABC transporter ATP-binding protein	0.102345811	1371	1	CET
lolD_3	ABC transporter ATP-binding protein	0.312051763	297.137931	29	GEN
group_16091	ABC transporter ATP-binding protein	0.646930411	226.1081081	37	GEN
ecfA1_2	ABC transporter ATP-binding protein	0.003690034	658.5714286	7	GEN
yheS_2	ABC transporter ATP-binding protein	0.004112806	683	9	GEN
gsiA_2	ABC transporter ATP-binding protein	0.042991286	633	5	GEN
ecfA1_1	ABC transporter ATP-binding protein	0.002231638	749.8333333	6	GEN
lsrA	ABC transporter ATP-binding protein	0.006789122	754	3	GEN
group_17911	ABC transporter ATP-binding protein	0.002809927	722.5	2	GEN
gsiA_2	ABC transporter ATP-binding protein	0.449900438	419.1666667	6	TBM
lsrA	ABC transporter ATP-binding protein	0.442037199	405.8571429	7	TBM
lolD_3	ABC transporter ATP-binding protein	0.321622055	513.1428571	7	TBM
group_16091	ABC transporter ATP-binding protein	0.111814149	576	4	TBM
ecfA1_2	ABC transporter ATP-binding protein	0.168646857	549.9166667	12	TBM
ecfA1_1	ABC transporter ATP-binding protein	0.224204195	531	7	TBM
group_15606	ABC transporter ATP-binding protein	0.000424639	708	1	TBM
fhuC_2	ABC transporter ATP-binding protein	0.37035931	484	1	TBM
yheS_2	ABC transporter ATP-binding protein	0.34898354	446	1	TBM
group_17911	ABC transporter ATP-binding protein	0.220783393	509	1	TBM
lolD_3	ABC transporter ATP-binding protein	0.307270246	578	3	TMP
ecfA1_2	ABC transporter ATP-binding protein	0.735740161	450.1111111	9	TMP
lsrA	ABC transporter ATP-binding protein	0.314181293	598	3	TMP
group_17911	ABC transporter ATP-binding protein	1.08461261	343.75	4	TMP
ecfA1_1	ABC transporter ATP-binding protein	0.800712208	401.3333333	3	TMP
gsiA_2	ABC transporter ATP-binding protein	1.03548573	1884.5	10	CIP
yheS_2	ABC transporter ATP-binding protein	1.11819451	1893	10	CIP
ecfA1_2	ABC transporter ATP-binding protein	1.155139483	1871.363636	11	CIP
lsrA	ABC transporter ATP-binding protein	1.31133445	1690.75	8	CIP
ecfA1_1	ABC transporter ATP-binding protein	1.420117893	1699.583333	12	CIP
lolD_3	ABC transporter ATP-binding protein	1.424202751	1744.652174	23	CIP
group_17911	ABC transporter ATP-binding protein	0.942246637	1914.75	4	CIP
group_29827	P-type conjugative transfer protein TrbL	8.861751909	85	50	CTZ
group_29821	P-type DNA transfer ATPase VirB11	8.861751909	85	50	CTZ
group_29835	Phd_YefM	8.861751909	85	50	CTZ
group_24259	modulator protein	4.181515071	77.08	50	CTX
yddA	ABC transporter ATP-binding protein/permease	0.197852551	1417.076923	26	AMP
yddA	ABC transporter ATP-binding protein/permease	0.680118986	1447.4	10	AMX
yddA	ABC transporter ATP-binding protein/permease	0.412592924	1961.5625	16	AMC
ycdH	oxidoreductase	14.08006844	109.72	50	CXM
group_8951	phage protein	14.01365851	109.72	50	CXM
yddA	ABC transporter ATP-binding protein/permease	0.313454705	1149.416667	12	CET
mdlA	ABC transporter ATP-binding protein/permease	0.003412329	701.25	4	GEN
yddA	ABC transporter ATP-binding protein/permease	0.165764924	358	1	GEN
yddA	ABC transporter ATP-binding protein/permease	0.148322082	606	2	TBM
mdlA	ABC transporter ATP-binding protein/permease	0.452134147	401	2	TBM
yddA	ABC transporter ATP-binding protein/permease	0.578175307	496.5	2	TMP
yddA	ABC transporter ATP-binding protein/permease	0.668830492	2221	1	CIP
fitB	Probable ribonuclease FitB	8.861751909	85	50	CTZ
merD	transcriptional regulator protein MerD	4.181515071	77.08	50	CTX
ybtP	ABC transporter ATP-binding/permease rpotein	0.09149751	1778.058824	17	AMP
ybtP	ABC transporter ATP-binding/permease rpotein	1.106604502	1227.75	16	AMX
ybtP_2	ABC transporter ATP-binding/permease rpotein	2.697913921	686.5416667	24	AMX
ybtP	ABC transporter ATP-binding/permease rpotein	0.316715811	2109	8	AMC
group_17397	hypothetical protein	13.8874602	119.34	50	CXM
nrdH	glutaredoxin-like protein	13.77656043	120.18	50	CXM
ybtP	ABC transporter ATP-binding/permease rpotein	0.119416577	1333	1	CET
ybtP	ABC transporter ATP-binding/permease rpotein	0.036912999	625.4	5	GEN
ybtP	ABC transporter ATP-binding/permease rpotein	0.253026314	517.1428571	7	TBM
ybtP	ABC transporter ATP-binding/permease rpotein	0.893845343	365	1	TMP
ybtP	ABC transporter ATP-binding/permease rpotein	1.938804678	1526.315789	19	CIP
group_29805	Protein of unknown function (DUF3383)	8.861751909	85	50	CTZ
traC_4	putative Antirestriction protein ardC	8.861751909	85	50	CTZ
group_29808	putative crown gall tumor protein VirC1	8.861751909	85	50	CTZ
group_29815	putative MobB mobilization protein	8.861751909	85	50	CTZ
group_29802	putative phage related protein	8.861751909	85	50	CTZ
group_29824	putative Pilx3-4/VirB3-4 protein	8.861751909	85	50	CTZ
group_29837	replication protein of IncFII family	8.861751909	85	50	CTZ
group_29832	single-strand binding protein	8.861751909	85	50	CTZ
group_7274	hypothetical protein	4.041964159	102.88	50	CTX
group_16906	hypothetical protein	4.036296973	77.64	50	CTX
insD_2	transposase	3.973132426	87.94	50	CTX
gltJ	glutamate/aspartate transport system permease	3.951424101	85.48	50	CTX
lsrC	ABC transporter permease	0.16136495	1372.8	30	AMP
lsrD	ABC transporter permease	0.107558806	1525.580645	31	AMP
group_2868	ABC transporter permease	0.104101584	1524.470588	17	AMP
rbsC_1	ABC transporter permease	0.016148361	1659	1	AMP
group_1977	ABC transporter permease	0.110874798	1502.888889	18	AMP
yhdY	ABC transporter permease	0.064343138	1536.444444	9	AMP
ddpB	ABC transporter permease	0.120773132	1470.714286	14	AMP
ydcU	ABC transporter permease	0.239076289	965	1	AMP
ddpB	ABC transporter permease	0.795731013	1373.888889	9	AMX
lsrC	ABC transporter permease	0.620343384	1454	10	AMX
group_1977	ABC transporter permease	1.014508298	1318.4	5	AMX
group_17912	ABC transporter permease	0.911482796	1306.8	5	AMX
group_2868	ABC transporter permease	0.55139025	1437.666667	3	AMX
group_18968	ABC transporter permease	2.432544095	595.5	2	AMX
gsiC	ABC transporter permease	0.625170687	1482	1	AMX
gsiD	ABC transporter permease	0.625170687	1482	1	AMX
lsrD	ABC transporter permease	0.582057658	1490.25	8	AMX
group_17912	ABC transporter permease	0.671723334	1553	1	AMC
group_1977	ABC transporter permease	0.664012203	1684.090909	22	AMC
lsrD	ABC transporter permease	0.391164799	1998.958333	24	AMC
ddpB	ABC transporter permease	0.358928178	2029.571429	21	AMC
group_12411	hypothetical protein	13.77285703	136.6734694	49	CXM
group_19402	hypothetical protein	13.77285703	136.6734694	49	CXM
group_19403	putative phage related protein	13.77285703	136.6734694	49	CXM
group_20619	hypothetical protein	13.73675451	131.06	50	CXM
yadA_1	repeated sequence found in lipoprotein LPP	13.71225709	145.86	50	CXM
group_798	hypothetical protein	13.70948471	131.68	50	CXM
lsrC	ABC transporter permease	0.474221222	942.3333333	3	CET
lsrD	ABC transporter permease	0.291070236	1163.052632	19	CET
group_1977	ABC transporter permease	0.215256382	1236.333333	3	CET
ddpB	ABC transporter permease	0.047504014	1411	1	CET
group_1977	ABC transporter permease	0.001548835	823.5	8	GEN
rbsC_1	ABC transporter permease	0.442122353	255.9642857	28	GEN
yecS_2	ABC transporter permease	1.721173799	137.8974359	39	GEN
lsrD	ABC transporter permease	0.012486491	701.5	6	GEN
ddpB	ABC transporter permease	0.02075412	738.1666667	6	GEN
group_2868	ABC transporter permease	0.003516559	696.5	2	GEN
lsrC	ABC transporter permease	0.004407205	647.3333333	3	GEN
group_17912	ABC transporter permease	0.002809927	722.5	2	GEN
group_1977	ABC transporter permease	0.149476247	569.3	10	TBM
yjfF	ABC transporter permease	0.300557882	502	1	TBM
ddpB	ABC transporter permease	0.183581978	554.5	8	TBM
group_2868	ABC transporter permease	0.35838898	461.6	5	TBM
lsrC	ABC transporter permease	0.389568451	438.25	4	TBM
rbsC_1	ABC transporter permease	0.011731881	695	1	TBM
lsrD	ABC transporter permease	0.384141909	427	1	TBM
group_17912	ABC transporter permease	0.220783393	509	1	TBM
group_1977	ABC transporter permease	0.589288843	492	10	TMP
lsrD	ABC transporter permease	1.062199407	339.5	2	TMP
group_17912	ABC transporter permease	1.08461261	343.75	4	TMP
lsrC	ABC transporter permease	0.737386688	455	1	TMP
group_1977	ABC transporter permease	1.036014163	1921.9375	16	CIP
group_2868	ABC transporter permease	1.279426059	1830.2	10	CIP
ddpB	ABC transporter permease	1.435443057	1652.153846	13	CIP
lsrC	ABC transporter permease	1.224071888	1820	7	CIP
lsrD	ABC transporter permease	0.722485089	2083	7	CIP
group_17912	ABC transporter permease	0.942246637	1914.75	4	CIP
group_29817	transcriptional regulator	8.861751909	85	50	CTZ
group_3952	hypothetical protein	8.58115736	80.5	50	CTZ
group_15623	hypothetical protein	8.548798851	77.32	50	CTZ
group_4463	lineage-specific thermal regulator protein	8.428736341	108.88	50	CTZ
group_832	phage endolysin	8.357001508	84.66	50	CTZ
group_35962	hypothetical protein	8.310300811	79.82	50	CTZ
group_6540	fertility inhibition protein	3.949623112	77.42	50	CTX
group_17315	hypothetical protein	3.947998566	79.62	50	CTX
group_49461	transposase	3.90907012	93.02	50	CTX
group_4646	Putative integrase	3.837348282	79.74	50	CTX
group_911	ABC transporter substrate-binding protein	0.066998188	1635.684211	19	AMP
lsrB	ABC transporter substrate-binding protein	0.114662945	1501.333333	21	AMP
ddpX	ABC transporter substrate-binding protein	0.073452801	1555	15	AMP
ytfQ	ABC transporter substrate-binding protein	0.050595128	1565.5	2	AMP
yphF	ABC transporter substrate-binding protein	0.016148361	1659	1	AMP
potF_2	ABC transporter substrate-binding protein	0.239076289	965	1	AMP
lsrB	ABC transporter substrate-binding protein	1.369530088	1092.333333	9	AMX
group_17913	ABC transporter substrate-binding protein	0.911482796	1306.8	5	AMX
group_911	ABC transporter substrate-binding protein	1.312736286	1240.285714	7	AMX
ddpX	ABC transporter substrate-binding protein	1.30153411	1079	2	AMX
lsrB	ABC transporter substrate-binding protein	0.720282578	1518	2	AMC
group_17913	ABC transporter substrate-binding protein	0.671723334	1553	1	AMC
group_911	ABC transporter substrate-binding protein	0.32908625	2091	3	AMC
ddpX	ABC transporter substrate-binding protein	0.284491513	2073.25	4	AMC
group_21008	hypothetical protein	13.43830864	138.02	50	CXM
pipB2_2	Type III effector pipB2	13.43285968	179.3125	48	CXM
group_23116	hypothetical protein	13.37554094	145.72	50	CXM
group_23117	putative bacteriophage protein	13.37554094	145.72	50	CXM
group_911	ABC transporter substrate-binding protein	0.43447914	1051.3	10	CET
yphF	ABC transporter substrate-binding protein	0.442122353	255.9642857	28	GEN
group_911	ABC transporter substrate-binding protein	0.004230146	706.5714286	7	GEN
ddpX	ABC transporter substrate-binding protein	0.000391058	865.5	2	GEN
lsrB	ABC transporter substrate-binding protein	0.020421264	673.5	2	GEN
group_17913	ABC transporter substrate-binding protein	0.002809927	722.5	2	GEN
ddpX	ABC transporter substrate-binding protein	0.382002204	466.3333333	6	TBM
group_911	ABC transporter substrate-binding protein	0.036635962	696	1	TBM
yphF	ABC transporter substrate-binding protein	0.011731881	695	1	TBM
lsrB	ABC transporter substrate-binding protein	0.34745275	434.5	2	TBM
group_17913	ABC transporter substrate-binding protein	0.220783393	509	1	TBM
group_17913	ABC transporter substrate-binding protein	1.08461261	343.75	4	TMP
group_911	ABC transporter substrate-binding protein	3.17E-05	708	1	TMP
lsrB	ABC transporter substrate-binding protein	7.71E-05	706	1	TMP
group_911	ABC transporter substrate-binding protein	1.78313715	1478.272727	22	CIP
lsrB	ABC transporter substrate-binding protein	1.189450812	1783.111111	9	CIP
ddpX	ABC transporter substrate-binding protein	1.129477297	1830.625	8	CIP
group_17913	ABC transporter substrate-binding protein	0.942246637	1914.75	4	CIP
group_35963	hypothetical protein	8.310300811	79.82	50	CTZ
group_12699	hypothetical protein	3.816660547	79.32	50	CTX
group_17157	ABC-2 type transporter	1.357432165	1109.428571	14	AMX
group_17157	ABC-2 type transporter	0.635063862	1668.666667	3	AMC
group_12136	hypothetical protein	13.31718481	160.7083333	48	CXM
group_17157	ABC-2 type transporter	0.185679956	634.5	2	TMP
group_17157	ABC-2 type transporter	1.619300118	1546.631579	38	CIP
group_22414	ABC-transporter membrane protein	1.394036187	1055	1	AMX
mntB_2	ABC-transporter membrane protein	0.37035931	484	1	TBM
group_35964	hypothetical protein	8.310300811	79.82	50	CTZ
group_35965	ribosomal-protein-alanine acetyltransferase	8.310300811	79.82	50	CTZ
group_1581	NAD dependent epimerase/dehydratase family	8.066141313	92.2	50	CTZ
group_43620	ABC-type enterochelin transport system	0.074293296	1341.5	6	AMP
group_14527	ABC-type enterochelin transport system	0.013371892	1726	1	AMP
group_31352	ABC-type enterochelin transport system	1.44E-05	2366	1	AMP
group_18893	ABC-type enterochelin transport system	3.537756001	541.9	40	AMX
group_14527	ABC-type enterochelin transport system	0.879405866	284.15	20	TBM
group_14527	ABC-type enterochelin transport system	1.358635337	1604.909091	11	CIP
group_16800	hypothetical protein	3.803877924	83.8	50	CTX
group_4808	hypothetical protein	3.764649929	83.72	50	CTX
group_25247	ABC-type polysaccharide/polyol phosphate export systems permease	1.348952467	355.4	25	AMP
group_20408	ABC-type polysaccharide/polyol phosphate export systems permease	0.038569641	1738.75	4	AMP
group_42200	ABC-type polysaccharide/polyol phosphate export systems permease	0.142761694	1092	1	AMP
group_20408	ABC-type polysaccharide/polyol phosphate export systems permease	1.040342079	1237.2	10	AMX
kpsM_1	ABC-type polysaccharide/polyol phosphate export systems permease	0.837966186	1392.5	2	AMX
group_25247	ABC-type polysaccharide/polyol phosphate export systems permease	1.49941266	1023.25	4	AMX
group_25247	ABC-type polysaccharide/polyol phosphate export systems permease	0.627267454	1796.333333	6	AMC
group_20408	ABC-type polysaccharide/polyol phosphate export systems permease	0.522982442	1881.333333	3	AMC
ybaA_2	conserved hypothetical protein YbaA	13.28274814	139.54	50	CXM
group_7129	small terminase subunit	13.03481438	133.12	50	CXM
group_25247	ABC-type polysaccharide/polyol phosphate export systems permease	0.0074408	1505	1	CET
group_20408	ABC-type polysaccharide/polyol phosphate export systems permease	0.045326013	589.3333333	3	GEN
group_20408	ABC-type polysaccharide/polyol phosphate export systems permease	1.490993911	299.0681818	44	TMP
group_16800	hypothetical protein	7.943131557	87.42	50	CTZ
group_21431	ABC-type sugar transport system	0.431264025	1502.5	2	AMX
group_21431	ABC-type sugar transport system	1.345888645	1213.785714	14	AMC
group_12011	hypothetical protein	12.99104654	124.18	50	CXM
group_21431	ABC-type sugar transport system	0.427312388	1023	8	CET
group_21431	ABC-type sugar transport system	0.003726461	703.25	4	GEN
group_21431	ABC-type sugar transport system	0.063682613	640.5	2	TBM
group_21431	ABC-type sugar transport system	1.634695417	1555.588235	34	CIP
gltJ	glutamate/aspartate transport system permease	7.876049223	96.26	50	CTZ
group_14433	hypothetical protein	3.745674021	89.16	50	CTX
group_3114	ABC-type transport system	0.065563847	1592.76	25	AMP
group_3114	ABC-type transport system	0.629838538	1436.875	8	AMX
group_3114	ABC-type transport system	0.747275017	1611.818182	11	AMC
group_3725	phage tail tape measure protein	12.81042584	138.3	50	CXM
group_3114	ABC-type transport system	0.350432069	1090.666667	6	CET
group_3114	ABC-type transport system	0.019049348	614.2222222	9	GEN
group_3114	ABC-type transport system	0.172670627	567.6666667	6	TBM
group_3114	ABC-type transport system	0.95485314	354.3333333	6	TMP
group_3114	ABC-type transport system	1.768253284	1537.666667	12	CIP
group_35053	ABC-type uncharacterized transport system	0.01640487	550.3333333	3	GEN
group_35053	ABC-type uncharacterized transport system	2.330204699	160.027027	37	TBM
group_13610	hypothetical protein	7.870612095	91.36	50	CTZ
ispD2	Pyrophosphorylase	7.718738512	100.26	50	CTZ
group_13222	Abi-like protein	0.017812619	1826.785714	28	AMP
group_26886	Abi-like protein	6.568862812	75.48	50	AMP
group_26887	Abi-like protein	6.568862812	75.48	50	AMP
group_13222	Abi-like protein	5.363308494	332.8863636	44	AMX
group_12788	Abi-like protein	0.994346146	1414	1	AMX
group_12788	Abi-like protein	1.604783609	856	1	AMC
group_9443	phage membrane protein	12.80910902	136.8	50	CXM
group_12788	Abi-like protein	0.447533708	2396	1	CIP
ybl128	ybl128	7.718738512	100.26	50	CTZ
group_14680	hypothetical protein	7.500644388	95.6	50	CTZ
group_19801	Abortive infection bacteriophage resistance protein	0.017878738	2000	6	AMP
group_13870	Abortive infection bacteriophage resistance protein	0.17417569	1603	8	AMP
group_31689	Abortive infection bacteriophage resistance protein	1.725590958	920.6666667	6	AMX
group_13870	Abortive infection bacteriophage resistance protein	0.861687433	1294.75	4	AMX
group_19801	Abortive infection bacteriophage resistance protein	1.369822282	1130.75	4	AMC
group_13870	Abortive infection bacteriophage resistance protein	0.849197457	1472.230769	13	AMC
group_19290	putative plasmid protein	12.79762166	156.2653061	49	CXM
group_6670	transposase	12.60152243	182.6888889	45	CXM
group_31689	Abortive infection bacteriophage resistance protein	3.012717994	77.18	50	GEN
group_13870	Abortive infection bacteriophage resistance protein	1.37E-05	964	1	GEN
group_13870	Abortive infection bacteriophage resistance protein	0.1672215	561	2	TBM
group_13870	Abortive infection bacteriophage resistance protein	1.384530358	1673.103448	29	CIP
group_10406	hypothetical protein	7.41064492	95.64	50	CTZ
group_661	putative type VI secretion protein	7.104607922	132.88	50	CTZ
group_19599	abortive infection protein	0.025140117	1804.636364	11	AMP
group_19599	abortive infection protein	1.687331037	971	2	AMX
group_19599	abortive infection protein	1.217122839	1042	1	AMC
fes	enterobactin/ferric enterobactin esterase	12.53357986	124.28	50	CXM
group_19599	abortive infection protein	0.497961831	425.1666667	6	TBM
group_19599	abortive infection protein	0.280748878	2383	1	CIP
group_21017	putative DNA-binding protein	3.73990089	83.56	50	CTX
mhpF_2	acetaldehyde dehydrogenase	0.071113509	1805	13	AMP
mhpF_2	acetaldehyde dehydrogenase	0.820741178	1416	4	AMX
traB	conjugative transfer protein	12.49944928	183.244898	49	CXM
mhpF_2	acetaldehyde dehydrogenase	0.145093539	1328	3	CET
mhpF_2	acetaldehyde dehydrogenase	0.344550454	473	1	TBM
mhpF_2	acetaldehyde dehydrogenase	0.551080719	2063	2	CIP
air	aerotaxis receptor protein	7.000268507	99.14	50	CTZ
group_21018	Uncharacterized protein conserved in bacteria	3.73990089	83.56	50	CTX
atoD_1	acetate CoA-transferase subunit alpha	0.047098444	1708	16	AMP
atoD_1	acetate CoA-transferase subunit alpha	0.087244311	1717.5	2	AMX
atoD_1	acetate CoA-transferase subunit alpha	0.241207789	2165	3	AMC
group_765	hypothetical protein	12.4387665	135.3	50	CXM
atoD_1	acetate CoA-transferase subunit alpha	0.823264451	725.3333333	12	CET
atoD_1	acetate CoA-transferase subunit alpha	0.054723503	550.4736842	19	GEN
atoD_1	acetate CoA-transferase subunit alpha	0.068315184	652	4	TBM
atoD_1	acetate CoA-transferase subunit alpha	2.326873586	1223.631579	19	CIP
arcB	aerobic respiration control protein (bifunctional two-component sensor kinase/response regulator)	6.958163147	99.24	50	CTZ
group_5863	Phage integrase family protein	3.739023833	83.04	50	CTX
atoA	acetate CoA-transferase subunit beta	0.035663376	1847.5	12	AMP
atoA	acetate CoA-transferase subunit beta	1.294664599	1191	1	AMX
atoA	acetate CoA-transferase subunit beta	0.198819433	2238	1	AMC
group_9732	hypothetical protein	12.38118852	162.18	50	CXM
atoA	acetate CoA-transferase subunit beta	0.855309893	703.7777778	9	CET
atoA	acetate CoA-transferase subunit beta	0.025680866	595.1052632	19	GEN
atoA	acetate CoA-transferase subunit beta	2.825158191	1082.294118	17	CIP
group_6478	bacteriophage protein	6.919614507	94	1	CTZ
group_34657	conserved hypothetical protein	6.9064623	132.08	50	CTZ
group_12882	hypothetical protein	3.722916574	116.58	50	CTX
group_12669	hypothetical protein	3.719912739	94.22	50	CTX
atoC	acetoacetate metabolism regulator (two-component system response regulator)	0.029812913	1706.692308	13	AMP
atoC_2	acetoacetate metabolism regulator (two-component system response regulator)	0.000181497	2212	1	AMP
atoC_2	acetoacetate metabolism regulator (two-component system response regulator)	0.395546882	1525.666667	3	AMX
atoC	acetoacetate metabolism regulator (two-component system response regulator)	1.040245246	1212	1	AMX
group_11530	replication protein	12.35933098	138.28	50	CXM
group_23131	hypothetical protein	12.28398643	154.5306122	49	CXM
atoC	acetoacetate metabolism regulator (two-component system response regulator)	0.65537044	860.375	8	CET
atoC	acetoacetate metabolism regulator (two-component system response regulator)	0.052411913	563.4166667	12	GEN
atoC_2	acetoacetate metabolism regulator (two-component system response regulator)	0.039353645	648.5	2	TBM
atoC	acetoacetate metabolism regulator (two-component system response regulator)	0.14642045	591	2	TBM
atoC	acetoacetate metabolism regulator (two-component system response regulator)	1.908210852	1399.5	14	CIP
atoC_2	acetoacetate metabolism regulator (two-component system response regulator)	0.802424396	2083	2	CIP
group_34659	hypothetical protein	6.9064623	132.08	50	CTZ
group_34658	Predicted transcriptional regulator	6.9064623	132.08	50	CTZ
aes_1	acetyl esterase	0.045411524	1604.5	2	AMP
group_34656	relaxase/mobilization nuclease domain-containing protein	6.9064623	132.08	50	CTZ
group_21614	acetyl transferase; O-antigen biosynthesis	0.293426978	1636	1	AMX
group_29046	hypothetical protein	6.87523372	94.32	50	CTZ
group_11816	transcription regulatory protein	6.745887029	119.6666667	48	CTZ
yfiR_2	156G surface protein	3.683591763	100.3	50	CTX
group_10283	hypothetical protein	3.653226666	94.02	50	CTX
atoB	acetyl-CoA acetyltransferase	0.047098444	1708	16	AMP
thlA	acetyl-CoA acetyltransferase	0.190019245	1031	1	AMP
atoB	acetyl-CoA acetyltransferase	0.087244311	1717.5	2	AMX
thlA	acetyl-CoA acetyltransferase	0.5920436	1547	1	AMX
thlA	acetyl-CoA acetyltransferase	1.031573553	1329.5	14	AMC
atoB	acetyl-CoA acetyltransferase	0.241207789	2165	3	AMC
ydiZ	protein	12.27961511	167.9795918	49	CXM
atoB	acetyl-CoA acetyltransferase	0.823264451	725.3333333	12	CET
thlA	acetyl-CoA acetyltransferase	0.232230494	1220	1	CET
atoB	acetyl-CoA acetyltransferase	0.054723503	550.4736842	19	GEN
thlA	acetyl-CoA acetyltransferase	0.165214201	427.3333333	9	GEN
atoB	acetyl-CoA acetyltransferase	0.068315184	652	4	TBM
thlA	acetyl-CoA acetyltransferase	0.615447154	324	1	TBM
thlA	acetyl-CoA acetyltransferase	1.115692083	346.2051282	39	TMP
atoB	acetyl-CoA acetyltransferase	2.326873586	1223.631579	19	CIP
thlA	acetyl-CoA acetyltransferase	1.590836225	1528.857143	7	CIP
group_31396	acetyl-CoA carboxylase	0.00873782	1824	1	AMP
accC	acetyl-CoA carboxylase	1.733657335	913.2	5	AMX
yeaA	methionine sulfoxide reductase B	6.710178972	100.22	50	CTZ
kdpD_2	sensor histidine kinase	3.631599783	83	1	CTX
ctfA	acetyl-CoA:acetoacetyl-CoA transferase subunit beta	0.126602897	1763	14	AMP
ctfA	acetyl-CoA:acetoacetyl-CoA transferase subunit beta	0.516583531	1504.125	8	AMX
ctfA	acetyl-CoA:acetoacetyl-CoA transferase subunit beta	0.29905558	2073	7	AMC
group_3797	putative lipoprotein	12.25036491	187.7142857	49	CXM
ctfA	acetyl-CoA:acetoacetyl-CoA transferase subunit beta	0.229542727	1219.538462	13	CET
ctfA	acetyl-CoA:acetoacetyl-CoA transferase subunit beta	0.00072682	799	1	GEN
ctfA	acetyl-CoA:acetoacetyl-CoA transferase subunit beta	0.250260051	537	2	TBM
ctfA	acetyl-CoA:acetoacetyl-CoA transferase subunit beta	0.016612619	678	1	TMP
ctfA	acetyl-CoA:acetoacetyl-CoA transferase subunit beta	1.468861745	1739.6	15	CIP
group_9006	hypothetical protein	6.529281938	112.44	50	CTZ
argE_2	acetylornithine deacetylase	0.021613314	1866.5	4	AMP
group_28646	Bbp38	6.440921205	106.4	50	CTZ
group_28667	Calcineurin-like phosphoesterase superfamily domain	6.440921205	106.4	50	CTZ
group_28639	DNA binding domain	6.440921205	106.4	50	CTZ
group_28611	DNA polymerase III subunit beta	6.440921205	106.4	50	CTZ
yccX	acylphosphatase	3.60421984	90.42	50	CTX
group_28961	hypothetical protein	3.539241352	98.5	50	CTX
group_5887	acetyltransferase	0.052374485	1694.214286	14	AMP
group_11052	acetyltransferase	0.023563428	1781.3	10	AMP
group_20457	acetyltransferase	0.105958592	1535.8	5	AMP
group_39368	acetyltransferase	0.000264656	2300	1	AMP
group_11052	acetyltransferase	0.697585797	1418.2	5	AMX
group_20457	acetyltransferase	2.392552843	728.1818182	11	AMX
group_5887	acetyltransferase	0.97298511	1252.5	2	AMX
group_5887	acetyltransferase	1.467323011	940	1	AMC
group_11052	acetyltransferase	0.678600828	1591.75	4	AMC
ampC_2	beta-lactamase protein AmpC	12.22876669	181.72	50	CXM
group_1992	hypothetical protein	12.10894754	148.62	50	CXM
group_10199	hypothetical protein	11.94136686	196.6	50	CXM
group_11052	acetyltransferase	0.379572501	1063	4	CET
group_5887	acetyltransferase	0.084047624	1351	1	CET
group_20457	acetyltransferase	0.598202757	902.4	5	CET
group_5887	acetyltransferase	0.050322101	543.25	4	GEN
group_11052	acetyltransferase	0.07988932	563	12	GEN
group_11052	acetyltransferase	0.005342782	681.3333333	3	TBM
group_39368	acetyltransferase	0.147816035	590.3333333	3	TBM
group_5887	acetyltransferase	0.053149346	622	2	TBM
group_20457	acetyltransferase	0.369183786	460	1	TBM
group_5887	acetyltransferase	1.084124416	1832.363636	11	CIP
group_20457	acetyltransferase	0.343729828	2383.5	2	CIP
group_11052	acetyltransferase	2.444202603	1434.888889	18	CIP
group_28665	Domain of unknown function (DUF1789)	6.440921205	106.4	50	CTZ
group_47047	Acetyltransferase (GNAT) family	0.046496343	1487	1	AMP
group_47047	Acetyltransferase (GNAT) family	0.818768807	288.5	4	TBM
aphA_2	acid phosphatase/phosphotransferase	0.047476472	1630	2	AMP
aphA_2	acid phosphatase/phosphotransferase	2.273187695	804.4545455	33	AMX
aphA_2	acid phosphatase/phosphotransferase	0.297337238	497.4736842	19	TBM
group_28661	Domain of unknown function (DUF1833)	6.440921205	106.4	50	CTZ
yhfG	protein	3.46282075	93.7	50	CTX
group_16735	acid phosphatase/vanadium-dependent haloperoxidase	0.245972827	1240.411765	17	AMP
group_16735	acid phosphatase/vanadium-dependent haloperoxidase	1.137078419	1165.555556	9	AMX
group_16735	acid phosphatase/vanadium-dependent haloperoxidase	0.485888407	1893.230769	13	AMC
wbiN	glycosyl transferase family protein	11.81497898	194.86	50	CXM
group_16735	acid phosphatase/vanadium-dependent haloperoxidase	0.276492774	1154.833333	6	CET
group_16735	acid phosphatase/vanadium-dependent haloperoxidase	0.003018001	734.4	5	GEN
group_16735	acid phosphatase/vanadium-dependent haloperoxidase	0.319481994	492.5	2	TBM
group_16735	acid phosphatase/vanadium-dependent haloperoxidase	1.008972186	358.2222222	9	TMP
group_16735	acid phosphatase/vanadium-dependent haloperoxidase	1.766993595	1339.6	5	CIP
group_28627	endolysin	6.440921205	106.4	50	CTZ
group_12881	UDP-galactose-4-epimerase	11.81497898	194.86	50	CXM
group_28654	HNH endonuclease	6.440921205	106.4	50	CTZ
hdeB	acid-resistance protein	0.068632924	1480	2	AMP
hdeB	acid-resistance protein	2.183164768	148	1	TBM
group_28587	hypothetical protein	6.440921205	106.4	50	CTZ
group_12906	acrAB operon repressor	0.128691741	1464.1	10	AMP
group_12906	acrAB operon repressor	1.03011028	1265.5	2	AMX
group_12906	acrAB operon repressor	0.879647587	1472.666667	18	AMC
acrR	acrAB operon repressor	3.398670804	167.8947368	19	TBM
group_28588	hypothetical protein	6.440921205	106.4	50	CTZ
group_370	replication initiation protein	3.439756942	111.28	50	CTX
envR	acref/envcd operon repressor (TetR-family transcriptional regulator)	0.042079365	1666.5	4	AMP
envR	acref/envcd operon repressor (TetR-family transcriptional regulator)	0.474634884	1478	3	AMX
envR	acref/envcd operon repressor (TetR-family transcriptional regulator)	1.484772605	1082.6	10	AMC
group_12514	hypothetical protein	11.6610706	177.6	50	CXM
envR	acref/envcd operon repressor (TetR-family transcriptional regulator)	0.548077322	484	6	TBM
envR	acref/envcd operon repressor (TetR-family transcriptional regulator)	0.943978616	1909.5	8	CIP
acrB_2	acridine efflux pump	2.881962475	732.5789474	19	AMX
acrB_1	acriflavin resistance protein B	0.003306342	1962	1	AMP
group_28589	hypothetical protein	6.440921205	106.4	50	CTZ
mphA	macrolide 2'-phosphotransferase I	3.321386273	122.12	50	CTX
mexA	acriflavine resistance protein A precursor	0.041994912	1632	12	AMP
mexA	acriflavine resistance protein A precursor	1.371400853	1254	4	AMX
mexA	acriflavine resistance protein A precursor	0.841119074	1564.666667	3	AMC
group_12515	hypothetical protein	11.6610706	177.6	50	CXM
mexA	acriflavine resistance protein A precursor	0.007921901	1466	1	CET
mexA	acriflavine resistance protein A precursor	0.034912105	630.2	10	GEN
mexA	acriflavine resistance protein A precursor	0.595438142	365.5555556	9	TBM
mexA	acriflavine resistance protein A precursor	0.96651476	1887.307692	13	CIP
group_28592	hypothetical protein	6.440921205	106.4	50	CTZ
group_28594	hypothetical protein	6.440921205	106.4	50	CTZ
cbl	LysR family transcriptional regulator	3.28835315	114.56	50	CTX
acrE	acriflavine resistance protein E	0.148194045	1087	3	AMP
acrE	acriflavine resistance protein E	4.179027472	409.6774194	31	AMX
acrE	acriflavine resistance protein E	0.104740825	1340.772727	44	CET
acrE	acriflavine resistance protein E	4.226656156	783.8979592	49	CIP
group_21268	ACT domain-containing protein	0.53047537	1441	1	AMX
group_28595	hypothetical protein	6.440921205	106.4	50	CTZ
group_28596	hypothetical protein	6.440921205	106.4	50	CTZ
group_28597	hypothetical protein	6.440921205	106.4	50	CTZ
group_28598	hypothetical protein	6.440921205	106.4	50	CTZ
insH	IS5 transposase and trans-activator	3.269318115	123.58	50	CTX
group_6259	activator encoded in prophage CP-933I	0.018635106	1984.25	8	AMP
group_13237	activator encoded in prophage CP-933I	0.003541441	2117	6	AMP
group_32419	activator encoded in prophage CP-933I	0.01102462	1795.75	4	AMP
group_6484	activator encoded in prophage CP-933I	0.028639596	1790	1	AMX
group_6259	activator encoded in prophage CP-933I	1.504625072	1112	2	AMX
group_13237	activator encoded in prophage CP-933I	0.80340775	1368	1	AMX
group_6484	activator encoded in prophage CP-933I	0.638480034	1711.833333	6	AMC
group_6259	activator encoded in prophage CP-933I	0.627894632	1749.666667	3	AMC
group_35047	putative enterohemolysin	11.66027302	155.84	50	CXM
cat	transposase	11.57865646	201.122449	49	CXM
group_6259	activator encoded in prophage CP-933I	0.2688219	1201	1	CET
group_13237	activator encoded in prophage CP-933I	0.000301852	879	1	GEN
group_6259	activator encoded in prophage CP-933I	0.152890829	616.5	2	TBM
group_6259	activator encoded in prophage CP-933I	16.70389165	123.5	50	CIP
group_28599	hypothetical protein	6.440921205	106.4	50	CTZ
group_28600	hypothetical protein	6.440921205	106.4	50	CTZ
group_28602	hypothetical protein	6.440921205	106.4	50	CTZ
group_13610	hypothetical protein	3.22782643	102.42	50	CTX
finO_1	Activator of ProP osmoprotectant transporter	0.007714433	2045.285714	7	AMP
group_13321	Activator of ProP osmoprotectant transporter	0.138296328	1367	12	AMP
group_19145	Activator of ProP osmoprotectant transporter	0.146047784	1117.1	20	AMP
group_17171	Activator of ProP osmoprotectant transporter	0.063422694	1615	3	AMP
group_17712	Activator of ProP osmoprotectant transporter	0.002651171	2050	1	AMP
finO_1	Activator of ProP osmoprotectant transporter	0.776605278	1338.5	8	AMX
group_13321	Activator of ProP osmoprotectant transporter	0.625257567	1463.5	4	AMX
group_17171	Activator of ProP osmoprotectant transporter	1.375421088	1153.5	2	AMX
group_17712	Activator of ProP osmoprotectant transporter	0.109987951	1722	1	AMX
group_13682	hypothetical protein	11.57493379	173.86	50	CXM
group_5302	putative head-tail preconnector protein from prophage	11.43466836	151.04	50	CXM
cbl	LysR family transcriptional regulator	11.43183749	154.02	50	CXM
finO_1	Activator of ProP osmoprotectant transporter	0.583934847	867.3333333	6	CET
group_13321	Activator of ProP osmoprotectant transporter	0.103626336	1329	1	CET
group_17171	Activator of ProP osmoprotectant transporter	0.017214152	573	3	GEN
finO_1	Activator of ProP osmoprotectant transporter	0.12927069	473.5789474	19	GEN
group_17171	Activator of ProP osmoprotectant transporter	0.258246455	505.5	2	TBM
group_13321	Activator of ProP osmoprotectant transporter	0.00352192	683	2	TBM
group_43766	Activator of ProP osmoprotectant transporter	0.070252703	619	1	TBM
group_17171	Activator of ProP osmoprotectant transporter	12.25872492	194.06	50	CIP
finO_1	Activator of ProP osmoprotectant transporter	0.526400772	2305.5	2	CIP
group_21144	acyl carrier protein	0.519619781	786.5	2	AMP
group_21317	acyl carrier protein	0.001353794	2142	1	AMP
group_21144	acyl carrier protein	0.981095918	1271	1	AMX
acpP	acyl carrier protein	1.084605331	1255.5	2	AMX
group_28603	hypothetical protein	6.440921205	106.4	50	CTZ
group_28604	hypothetical protein	6.440921205	106.4	50	CTZ
group_28606	hypothetical protein	6.440921205	106.4	50	CTZ
group_8588	acyl-CoA dehydrogenase	0.185052545	1258.384615	13	AMP
group_21835	acyl-CoA dehydrogenase	0.186548774	1100.2	10	AMP
group_8588	acyl-CoA dehydrogenase	1.404255286	1139.333333	15	AMX
ydjR	acyl-CoA dehydrogenase	0.334107175	1610.5	2	AMX
group_21835	acyl-CoA dehydrogenase	5.268564025	261	1	AMX
group_8588	acyl-CoA dehydrogenase	0.347079414	2003.5	2	AMC
group_15006	hypothetical protein	11.38571809	176.0612245	49	CXM
group_7596	bacteriophage protein	11.33773996	177.2653061	49	CXM
group_6451	hypothetical protein	11.31612374	169.28	50	CXM
group_8588	acyl-CoA dehydrogenase	0.352644431	1085.75	4	CET
ydjR_2	acyl-CoA dehydrogenase	0.001531097	808	2	GEN
group_8588	acyl-CoA dehydrogenase	0.097164525	419	1	GEN
group_8588	acyl-CoA dehydrogenase	0.500532202	367	3	TBM
group_8588	acyl-CoA dehydrogenase	0.684878953	436	2	TMP
group_8588	acyl-CoA dehydrogenase	0.966401729	1799.5	2	CIP
ydjR_2	acyl-CoA dehydrogenase	1.09207202	1646	1	CIP
group_28607	hypothetical protein	6.440921205	106.4	50	CTZ
kpsM	Polysialic acid transport protein	3.196160517	110.36	50	CTX
neuA	acylneuraminate cytidylyltransferase	0.363261659	986.59375	32	AMP
neuA	acylneuraminate cytidylyltransferase	2.201224346	833.9677419	31	AMX
neuA	acylneuraminate cytidylyltransferase	0.685244072	1665.466667	15	AMC
group_12710	hypothetical protein	11.27891761	155.74	50	CXM
neuA	acylneuraminate cytidylyltransferase	0.172426413	1272.636364	11	CET
neuA	acylneuraminate cytidylyltransferase	0.022199535	492	1	GEN
neuA	acylneuraminate cytidylyltransferase	0.012758483	681.25	4	TBM
neuA	acylneuraminate cytidylyltransferase	0.450128615	528.7777778	9	TMP
group_16707	hypothetical protein	3.176649215	112.44	50	CTX
yccX	acylphosphatase	1.062813474	1223	8	AMX
group_28608	hypothetical protein	6.440921205	106.4	50	CTZ
group_28609	hypothetical protein	6.440921205	106.4	50	CTZ
group_28610	hypothetical protein	6.440921205	106.4	50	CTZ
group_28612	hypothetical protein	6.440921205	106.4	50	CTZ
group_28613	hypothetical protein	6.440921205	106.4	50	CTZ
group_28615	hypothetical protein	6.440921205	106.4	50	CTZ
group_28617	hypothetical protein	6.440921205	106.4	50	CTZ
group_28619	hypothetical protein	6.440921205	106.4	50	CTZ
fadK	short-chain-fatty-acid--CoA ligase (acyl-CoA synthetase)	3.166847791	114.76	50	CTX
group_22422	acyltransferase	0.000161373	2253	1	AMP
group_23867	acyltransferase	0.889245665	549.8421053	19	AMP
group_41725	acyltransferase	0.280094511	1314	4	AMP
group_22178	acyltransferase	0.032489281	1646.428571	7	AMP
oatA	acyltransferase	0.001162863	2196.5	2	AMP
group_26850	acyltransferase	0.005991347	1892.5	2	AMP
group_45210	acyltransferase	0.001022549	2202.5	2	AMP
group_45213	acyltransferase	0.001022549	2202.5	2	AMP
group_47054	acyltransferase	0.046496343	1487	1	AMP
group_7436	acyltransferase	0.013712496	1824	1	AMP
group_36467	acyltransferase	0.004483009	1842	1	AMP
group_26850	acyltransferase	3.819090756	489.5348837	43	AMX
group_18006	acyltransferase	2.198541557	929.125	8	AMX
group_20286	acyltransferase	2.772409059	667.3	20	AMX
group_30409	acyltransferase	2.370317388	728.5	2	AMX
oatA	acyltransferase	1.180145731	1119.333333	6	AMX
group_22094	acyltransferase	1.226459344	1088	1	AMX
group_17579	hypothetical protein	11.27517151	148.54	50	CXM
group_36066	acyltransferase	0.896214141	175.4888889	45	GEN
group_35050	acyltransferase	0.01640487	550.3333333	3	GEN
group_18006	acyltransferase	0.114421771	402	1	GEN
group_35050	acyltransferase	2.330204699	160.027027	37	TBM
group_41725	acyltransferase	0.374001641	425.5	2	TBM
group_47054	acyltransferase	0.818768807	288.5	4	TBM
group_18006	acyltransferase	0.056132777	653	1	TBM
group_26850	acyltransferase	2.603142957	1166.052632	38	CIP
oatA	acyltransferase	0.350172971	2357	1	CIP
group_39334	acyltransferase 3	0.005367725	1832	1	AMP
group_36732	acyltransferase 3	0.000293834	2214	1	AMP
group_9451	acyltransferase 3	1.783814987	900.5714286	7	AMX
group_36732	acyltransferase 3	0.685270254	295	3	TBM
group_28620	hypothetical protein	6.440921205	106.4	50	CTZ
group_40037	Acyltransferase family	0.000136236	2378	1	AMP
group_8036	Acyltransferase family	2.150552647	852.2857143	7	AMX
group_12118	Acyltransferase family	1.033451539	1280.428571	7	AMX
group_40037	Acyltransferase family	1.047495629	253.3636364	22	TBM
group_43701	Acyltransferase family	0.600485178	341	2	TBM
group_28622	hypothetical protein	6.440921205	106.4	50	CTZ
group_2900	hypothetical protein	3.161140581	137.3	50	CTX
yjdJ	acyltransferase with acyl-CoA N-acyltransferase domain	0.142910431	1564.3125	16	AMP
yjdJ	acyltransferase with acyl-CoA N-acyltransferase domain	0.213988572	1651	1	AMX
yjdJ	acyltransferase with acyl-CoA N-acyltransferase domain	2.671485478	727.6	45	AMC
group_15707	putative restriction enzyme	11.25642605	182.56	50	CXM
yjdJ	acyltransferase with acyl-CoA N-acyltransferase domain	0.265001028	1195.142857	14	CET
yjdJ	acyltransferase with acyl-CoA N-acyltransferase domain	0.008604823	583.9	10	GEN
yjdJ	acyltransferase with acyl-CoA N-acyltransferase domain	1.603011588	185.62	50	TBM
yjdJ	acyltransferase with acyl-CoA N-acyltransferase domain	0.573023118	491	5	TMP
yjdJ	acyltransferase with acyl-CoA N-acyltransferase domain	1.162760623	1861.642857	14	CIP
group_28623	hypothetical protein	6.440921205	106.4	50	CTZ
group_28625	hypothetical protein	6.440921205	106.4	50	CTZ
group_9303	addiction module	0.004005135	2074.75	8	AMP
group_13069	addiction module	0.090655695	1358	1	AMP
group_9303	addiction module	1.948802873	942.625	8	AMX
group_13069	addiction module	0.901573367	1235	2	AMX
group_1812	addiction module	0.51974604	1788	3	AMC
group_9303	addiction module	0.077490843	2319	1	AMC
group_7385	hypothetical protein	11.23701186	189.24	50	CXM
group_14458	hypothetical protein	11.18245292	211.76	50	CXM
group_1812	addiction module	0.572013577	833	1	CET
group_1812	addiction module	0.082237124	688	1	TMP
group_1812	addiction module	9.731609195	257	50	CIP
group_9303	addiction module	0.783106509	2028.333333	3	CIP
group_28626	hypothetical protein	6.440921205	106.4	50	CTZ
group_28628	hypothetical protein	6.440921205	106.4	50	CTZ
yddM_2	addiction module antidote-like protein	0.056070776	1532.666667	3	AMP
yddM_2	addiction module antidote-like protein	3.020506513	582.0555556	36	AMX
group_17324	addiction module antidote-like protein	2.47040954	663.6666667	3	AMX
group_34985	putative transposase	11.17703807	198.4489796	49	CXM
yddM_2	addiction module antidote-like protein	0.322329097	1131	1	CET
yddM_2	addiction module antidote-like protein	0.253804618	488	1	TBM
yddM_2	addiction module antidote-like protein	0.859420363	1952	4	CIP
group_28629	hypothetical protein	6.440921205	106.4	50	CTZ
group_2814	hypothetical protein	3.146072875	128.2	50	CTX
group_20779	addiction module antitoxin	2.648519028	753.4090909	44	AMC
group_20779	addiction module antitoxin	1.017669464	1826	1	CIP
group_28630	hypothetical protein	6.440921205	106.4	50	CTZ
relE_1	addiction module toxin RelE	0.00224774	2156	2	AMP
relE_1	addiction module toxin RelE	0.12936841	1675.666667	3	AMX
group_28631	hypothetical protein	6.440921205	106.4	50	CTZ
ade	adenine deaminase	0.000394866	2235.5	2	AMP
ade	adenine deaminase	1.332478404	1149	1	AMX
group_28632	hypothetical protein	6.440921205	106.4	50	CTZ
mutY	adenine DNA glycosylase	0.325061561	262	1	GEN
group_28633	hypothetical protein	6.440921205	106.4	50	CTZ
group_42028	adenine methylase	0.142761694	1092	1	AMP
group_10360	adenine methylase	0.004083139	1898	1	AMP
group_24491	adenine methylase	3.197327642	571.6521739	23	AMX
group_19961	adenine methylase	1.80492855	888.25	4	AMX
group_7153	hypothetical protein	11.16490199	152.96	50	CXM
group_37016	adenine methylase	0.110521827	408	1	GEN
group_19961	adenine methylase	1.215753315	1731.333333	3	CIP
group_28634	hypothetical protein	6.440921205	106.4	50	CTZ
group_26107	Adenine specific DNA methylase Mod	0.015712331	1942.166667	6	AMP
group_26107	Adenine specific DNA methylase Mod	0.334399264	268.3333333	3	GEN
group_28635	hypothetical protein	6.440921205	106.4	50	CTZ
group_28636	hypothetical protein	6.440921205	106.4	50	CTZ
group_2459	hypothetical protein	3.090164022	107.62	50	CTX
traH	adenine-specific DNA methylase	0.332969034	1065.228571	35	AMP
taqIM	adenine-specific DNA methylase	0.230168911	1012	1	AMP
traH	adenine-specific DNA methylase	2.120806096	912.5925926	27	AMX
taqIM	adenine-specific DNA methylase	0.644042677	1450	1	AMX
traH	adenine-specific DNA methylase	0.905051143	1560.047619	42	AMC
group_13772	hypothetical protein	11.11936652	226.72	50	CXM
traH	adenine-specific DNA methylase	0.633917276	922.1212121	33	CET
traH	adenine-specific DNA methylase	0.022675196	679.8181818	11	GEN
taqIM	adenine-specific DNA methylase	0.001436831	762	1	GEN
traH	adenine-specific DNA methylase	0.317677658	479.0454545	22	TBM
traH	adenine-specific DNA methylase	0.885351749	411.5	22	TMP
traH	adenine-specific DNA methylase	1.20726774	1797.060606	33	CIP
group_28637	hypothetical protein	6.440921205	106.4	50	CTZ
add	adenosine deaminase	6.656247131	77.96	50	AMP
group_25624	adenosine deaminase	0.00049496	2270	1	AMP
group_25624	adenosine deaminase	0.108013751	417	1	GEN
add_2	adenosine deaminase	6.660762553	458.68	50	CIP
group_22160	Adenylate and Guanylate cyclase catalytic domain	1.226459344	1088	1	AMX
group_28638	hypothetical protein	6.440921205	106.4	50	CTZ
group_13470	hypothetical protein	3.040200629	91	1	CTX
group_16749	Adenylosuccinate synthase	0.191610785	1362	8	AMP
group_16749	Adenylosuccinate synthase	1.801315625	948.5714286	7	AMX
group_19462	Adenylosuccinate synthase	3.154446761	650.8125	16	AMX
group_13773	hypothetical protein	11.11936652	226.72	50	CXM
group_23736	hypothetical protein	11.11936652	226.72	50	CXM
group_16749	Adenylosuccinate synthase	0.000907277	792	1	GEN
group_16749	Adenylosuccinate synthase	0.387386286	463.75	4	TBM
group_16749	Adenylosuccinate synthase	1.308131478	1735.233333	30	CIP
thiF_1	adenylyltransferase ThiF	0.087230816	1276.333333	3	AMP
thiF_1	adenylyltransferase ThiF	1.905783592	914.8	20	AMX
thiF_1	adenylyltransferase ThiF	2.158702762	657	1	AMC
higB-1_2	putative RelE/ParE family protein	11.03737966	210.8958333	48	CXM
thiF_1	adenylyltransferase ThiF	0.75257449	2117.25	4	CIP
group_28640	hypothetical protein	6.440921205	106.4	50	CTZ
group_28641	hypothetical protein	6.440921205	106.4	50	CTZ
group_13471	hypothetical protein	3.040200629	91	1	CTX
yehK	yehK protein	2.914151442	153.64	50	CTX
yeeJ	adhesin	0.227752459	1362.724138	29	AMP
yadA	adhesin	0.089505868	1622.866667	15	AMP
yeeJ	adhesin	0.426200709	1547.272727	11	AMX
yadA	adhesin	1.302188486	1092.285714	7	AMX
yeeJ	adhesin	0.548321756	1819.5	22	AMC
yadA	adhesin	0.198710875	2237.25	8	AMC
uppP_2	hypothetical protein	11.03617439	231.52	50	CXM
group_10224	hypothetical protein	10.95978058	199.96	50	CXM
yadA	adhesin	0.184332854	1295.258065	31	CET
yeeJ	adhesin	0.37261026	1073.166667	18	CET
yadA	adhesin	0.172295415	465.3333333	6	GEN
yeeJ	adhesin	0.196235236	434.8571429	7	GEN
yeeJ	adhesin	0.139688013	578	5	TBM
yadA	adhesin	0.126905988	582.6	5	TBM
yadA	adhesin	5.458260303	81.02	50	TMP
yeeJ	adhesin	0.313133408	573	2	TMP
yadA	adhesin	1.629020443	1627.692308	13	CIP
yeeJ	adhesin	2.083551507	1409.772727	22	CIP
group_1742	transposase subunit	2.843469533	113.52	50	CTX
group_18044	adhesin biosynthesis transcription regulatory PapB family protein	0.058470661	1502.5	2	AMP
papB_3	adhesin biosynthesis transcription regulatory PapB family protein	0.244490046	1304.5	2	AMP
papB_3	adhesin biosynthesis transcription regulatory PapB family protein	2.130766242	835.6666667	12	AMX
group_18044	adhesin biosynthesis transcription regulatory PapB family protein	2.08842511	793.4285714	14	AMX
group_12164	putative prophage DNA transfer protein	10.91044823	201.26	50	CXM
fbaA_1	fructose-bisphosphate aldolase	10.79704254	191.5918367	49	CXM
papB_3	adhesin biosynthesis transcription regulatory PapB family protein	0.325331324	254	1	GEN
group_18044	adhesin biosynthesis transcription regulatory PapB family protein	0.17080585	563.8947368	19	TBM
group_28644	hypothetical protein	6.440921205	106.4	50	CTZ
group_28645	hypothetical protein	6.440921205	106.4	50	CTZ
siiEB	adhesin for cattle intestine colonization	0.007515753	1914	1	AMP
siiEA	adhesin for cattle intestine colonization	0.073475098	1605.461538	13	AMP
siiEA	adhesin for cattle intestine colonization	1.270696924	1188.4	5	AMX
group_39879	Integral membrane sensor hybrid histidine kinase	10.79704254	191.5918367	49	CXM
siiEA	adhesin for cattle intestine colonization	0.374012485	1080	1	CET
siiEA	adhesin for cattle intestine colonization	0.439187347	308.3333333	18	GEN
siiEA	adhesin for cattle intestine colonization	0.49131169	412.5	2	TBM
siiEA	adhesin for cattle intestine colonization	0.774314914	2029.5	6	CIP
group_28649	hypothetical protein	6.440921205	106.4	50	CTZ
tibA_1	adhesin; outer membrane autotransporter barrel	0.28768718	1104.05	20	AMP
tibA_1	adhesin; outer membrane autotransporter barrel	0.190808751	1637.6	5	AMX
tibA_1	adhesin; outer membrane autotransporter barrel	0.16992497	2275.777778	9	AMC
group_10442	putative sugar related regulatory protein	10.79704254	191.5918367	49	CXM
tibA_1	adhesin; outer membrane autotransporter barrel	0.002704184	1476	1	CET
tibA_1	adhesin; outer membrane autotransporter barrel	0.033664881	599.3333333	12	GEN
tibA_1	adhesin; outer membrane autotransporter barrel	0.109484074	590.25	8	TBM
tibA_1	adhesin; outer membrane autotransporter barrel	0.677090829	450.875	8	TMP
tibA_1	adhesin; outer membrane autotransporter barrel	1.4809776	1493	11	CIP
group_28650	hypothetical protein	6.440921205	106.4	50	CTZ
group_28651	hypothetical protein	6.440921205	106.4	50	CTZ
group_28238	Adhesin/invasin tibA precursor (Glycoprotein tibA)	0.007011816	1862	1	AMP
group_28238	Adhesin/invasin tibA precursor (Glycoprotein tibA)	1.832605608	793	2	AMX
group_28653	hypothetical protein	6.440921205	106.4	50	CTZ
group_2640	hypothetical protein	2.756116694	126.62	50	CTX
group_2612	adhesin/invasin-like protein	0.066605094	1595.8	15	AMP
group_2612	adhesin/invasin-like protein	0.953222549	1303.714286	7	AMX
group_2612	adhesin/invasin-like protein	0.609815472	1828.058824	17	AMC
ompR_2	transcriptional regulator	10.79704254	191.5918367	49	CXM
group_2612	adhesin/invasin-like protein	0.207157871	1242.363636	22	CET
group_2612	adhesin/invasin-like protein	0.006500128	682.5	8	GEN
group_2612	adhesin/invasin-like protein	0.099808026	579	1	TBM
group_2612	adhesin/invasin-like protein	0.501547167	527	3	TMP
group_2612	adhesin/invasin-like protein	0.988174159	2004.4	5	CIP
group_28656	hypothetical protein	6.440921205	106.4	50	CTZ
group_31538	hypothetical protein	2.747820387	114	1	CTX
yeeL	ADP-heptose--LPS heptosyltransferase-like protein	0.266230229	1296.166667	30	AMP
yeeL	ADP-heptose--LPS heptosyltransferase-like protein	1.102159861	1221.666667	3	AMX
yeeL	ADP-heptose--LPS heptosyltransferase-like protein	1.928124613	894.3888889	36	AMC
yeeL	ADP-heptose--LPS heptosyltransferase-like protein	0.743347821	814.125	8	CET
yeeL	ADP-heptose--LPS heptosyltransferase-like protein	0.069473841	648.5	2	TBM
yeeL	ADP-heptose--LPS heptosyltransferase-like protein	0.234863645	2441	1	CIP
group_25631	ADP-ribosyl-[dinitrogen reductase] hydrolase	0.00049496	2270	1	AMP
group_25631	ADP-ribosyl-[dinitrogen reductase] hydrolase	0.108013751	417	1	GEN
group_28657	hypothetical protein	6.440921205	106.4	50	CTZ
group_9007	hypothetical protein	2.744367131	130.7	50	CTX
aec37	aec37	0.216881636	1097.5	8	AMP
aec37	aec37	0.679544834	1398	2	AMX
aec37	aec37	0.38862415	2014.1	30	AMC
group_6289	hypothetical protein	10.7769099	243.4489796	49	CXM
aec37	aec37	0.044036576	574.4615385	13	GEN
aec37	aec37	0.629723908	358	2	TBM
aec37	aec37	0.814183481	431.0909091	11	TMP
aec37	aec37	0.645146416	2142.571429	7	CIP
group_28658	hypothetical protein	6.440921205	106.4	50	CTZ
group_28659	hypothetical protein	6.440921205	106.4	50	CTZ
group_28660	hypothetical protein	6.440921205	106.4	50	CTZ
group_28662	hypothetical protein	6.440921205	106.4	50	CTZ
group_28663	hypothetical protein	6.440921205	106.4	50	CTZ
group_6444	transposase	2.711418694	127.18	50	CTX
yciX_1	small predicted membrane protein	2.694492387	133.54	50	CTX
group_16782	hypothetical protein	2.683163945	155.68	50	CTX
aec77_1	aec77	0.289189369	1177.392857	28	AMP
aec77_3	aec77	0.569329168	848.3478261	23	AMP
group_32321	aec77	0.084177267	1548.25	8	AMP
group_42314	aec77	0.00205909	2085	2	AMP
group_32371	aec77	0.175767946	1584	4	AMP
aec77	aec77	0.034602323	1932.333333	3	AMP
aec77_2	aec77	0.02464152	1696	1	AMP
group_40054	aec77	0.000136236	2378	1	AMP
group_19813	aec77	0.075361295	1289	1	AMP
group_32187	aec77	1.830760065	852.5	4	AMX
aec77	aec77	1.651584137	999.4	5	AMX
aec77_3	aec77	1.020628289	1286.9	10	AMX
group_29103	aec77	2.608713969	688.3636364	11	AMX
aec77_1	aec77	0.486853541	1494.571429	7	AMX
group_26276	aec77	1.3270016	1046.25	4	AMX
group_31608	aec77	1.456518711	1110	2	AMX
group_19813	aec77	1.069263275	1311.222222	9	AMC
aec77_1	aec77	0.806231309	1586.416667	36	AMC
aec77	aec77	0.647287017	1744.25	4	AMC
aec77_3	aec77	0.581751324	1750	1	AMC
group_21007	hypothetical protein	10.4898163	215.3265306	49	CXM
group_5457	hypothetical protein	10.46476401	199.38	50	CXM
aec77_1	aec77	6.064124619	127.2	50	CET
aec77_3	aec77	0.850415701	713.2857143	7	CET
aec77	aec77	0.817505343	739	1	CET
aec77_1	aec77	1.336047063	213.6956522	23	GEN
group_46344	aec77	0.869335242	180.3958333	48	GEN
aec77_3	aec77	0.028517561	504.3333333	3	GEN
group_19813	aec77	0.004548324	695.8333333	6	GEN
group_40054	aec77	1.047495629	253.3636364	22	TBM
aec77_1	aec77	0.421187012	410.2857143	7	TBM
aec77_2	aec77	0.313346106	459	1	TBM
aec77	aec77	1.477556231	303.4186047	43	TMP
aec77_1	aec77	0.88842978	437.3333333	36	TMP
aec77_3	aec77	0.491137127	535	6	TMP
aec77	aec77	1.087036427	1773	9	CIP
aec77_1	aec77	1.685215852	1535.296296	27	CIP
aec77_3	aec77	2.26502876	1018.666667	3	CIP
group_19813	aec77	1.01502512	1939.5	2	CIP
group_28664	hypothetical protein	6.440921205	106.4	50	CTZ
group_28666	hypothetical protein	6.440921205	106.4	50	CTZ
group_28668	hypothetical protein	6.440921205	106.4	50	CTZ
group_28669	hypothetical protein	6.440921205	106.4	50	CTZ
group_28670	hypothetical protein	6.440921205	106.4	50	CTZ
tnpA_4	Similar to TnpA transposase	2.635141936	126.9	50	CTX
group_32322	Aec78	0.084177267	1548.25	8	AMP
group_22126	Aec78	0.099137438	1425.583333	12	AMP
group_42315	Aec78	0.00205909	2085	2	AMP
yeeW_2	Aec78	0.210671563	1311.472222	36	AMP
group_25805	Aec78	0.012770162	1913.857143	7	AMP
group_7722	Aec78	0.001010131	2186	1	AMP
group_22126	Aec78	0.640472918	1416	2	AMX
yeeW_2	Aec78	0.89781432	1277.5	6	AMX
group_29102	Aec78	2.608713969	688.3636364	11	AMX
group_26277	Aec78	1.3270016	1046.25	4	AMX
group_22552	Aec78	0.16288754	1650	1	AMX
group_7722	Aec78	1.102010682	1229	4	AMX
group_31607	Aec78	1.456518711	1110	2	AMX
yeeW_2	Aec78	0.350991382	2033.894737	19	AMC
eamA	amino acid metabolite efflux	10.400779	222.22	50	CXM
group_4707	hypothetical protein	10.35229866	250.02	50	CXM
yeeW_2	Aec78	0.835955983	767.1081081	37	CET
group_22126	Aec78	0.001127173	1527.125	8	CET
group_46345	Aec78	0.869335242	180.3958333	48	GEN
yeeW_2	Aec78	0.007481545	703.1428571	7	GEN
group_25805	Aec78	0.006928124	709	2	GEN
group_43684	Aec78	0.680788336	307	4	TBM
yeeW_2	Aec78	0.318816551	475.75	4	TBM
group_22126	Aec78	0.021908749	674	1	TBM
yeeW_2	Aec78	0.98872927	387.55	20	TMP
yeeW_2	Aec78	1.527476409	1659.133333	15	CIP
group_25805	Aec78	1.250978297	1864	2	CIP
group_28671	hypothetical protein	6.440921205	106.4	50	CTZ
group_32323	aec79	0.084177267	1548.25	8	AMP
group_42389	aec79	0.001146292	2253.75	4	AMP
group_29101	aec79	2.608713969	688.3636364	11	AMX
group_26278	aec79	1.3270016	1046.25	4	AMX
group_31606	aec79	1.456518711	1110	2	AMX
group_28672	hypothetical protein	6.440921205	106.4	50	CTZ
group_28673	hypothetical protein	6.440921205	106.4	50	CTZ
group_28674	hypothetical protein	6.440921205	106.4	50	CTZ
group_7436	acyltransferase	2.613272767	310	2	CTX
group_12146	integrase	2.613272767	310	2	CTX
group_18794	tail assembly chaperone gp38	2.613272767	310	2	CTX
iucA	aerobactin siderophore biosynthesis protein	0.079263102	1589.6	30	AMP
iucB	aerobactin siderophore biosynthesis protein	0.177813624	1371.655172	29	AMP
iucC	Aerobactin siderophore biosynthesis protein	0.140757144	1409.636364	33	AMP
iucC	Aerobactin siderophore biosynthesis protein	1.423859428	1152.043478	23	AMX
iucB	aerobactin siderophore biosynthesis protein	0.613692205	1442.230769	13	AMX
iucA	aerobactin siderophore biosynthesis protein	1.460020074	1074.157895	19	AMX
iucC	Aerobactin siderophore biosynthesis protein	1.344813913	1326.030303	33	AMC
iucA	aerobactin siderophore biosynthesis protein	1.255818946	1383.837838	37	AMC
iucB	aerobactin siderophore biosynthesis protein	1.231061849	1323.888889	36	AMC
group_25341	sok	10.34074859	241.7	50	CXM
group_13234	TP901 family phage tail tape measure protein	10.21890397	213.3125	48	CXM
group_24858	hypothetical protein	10.19082221	203.8571429	49	CXM
iucB	aerobactin siderophore biosynthesis protein	0.15571234	1289	28	CET
iucA	aerobactin siderophore biosynthesis protein	0.20351898	1239.380952	21	CET
iucC	Aerobactin siderophore biosynthesis protein	0.255915187	1199.72	25	CET
iucA	aerobactin siderophore biosynthesis protein	0.004399327	685	7	GEN
iucB	aerobactin siderophore biosynthesis protein	0.000736701	831.2	5	GEN
iucC	Aerobactin siderophore biosynthesis protein	0.045230676	698.25	4	GEN
iucA	aerobactin siderophore biosynthesis protein	0.176673437	581.875	8	TBM
iucB	aerobactin siderophore biosynthesis protein	0.3144622	472.5	4	TBM
iucC	Aerobactin siderophore biosynthesis protein	0.165316653	569	4	TBM
iucC	Aerobactin siderophore biosynthesis protein	0.036672226	691	1	TMP
iucA	aerobactin siderophore biosynthesis protein	1.800376055	1471.695652	23	CIP
iucB	aerobactin siderophore biosynthesis protein	1.76026858	1588.8	25	CIP
iucC	Aerobactin siderophore biosynthesis protein	1.934571578	1506.060606	33	CIP
group_28675	hypothetical protein	6.440921205	106.4	50	CTZ
glpD	aerobic glycerol-3-phosphate dehydrogenase	26.20883695	8.22	50	AMP
group_28676	hypothetical protein	6.440921205	106.4	50	CTZ
group_28677	hypothetical protein	6.440921205	106.4	50	CTZ
group_28652	phage associated protein	6.440921205	106.4	50	CTZ
cspD	stationary phase/starvation inducible regulatory protein CspD	2.594912684	130.94	50	CTX
air_2	aerotaxis receptor protein	0.803338243	681.6222222	45	AMP
air_2	aerotaxis receptor protein	3.85980478	502.5106383	47	AMX
air_2	aerotaxis receptor protein	9.627329213	87.6	50	AMC
group_5193	replication protein	10.16013738	244.8	50	CXM
air_2	aerotaxis receptor protein	0.270444887	1194.25	28	CET
air_2	aerotaxis receptor protein	0.074859452	582.3333333	12	GEN
air_2	aerotaxis receptor protein	0.351117631	474	6	TBM
air_2	aerotaxis receptor protein	0.747417548	446.03125	32	TMP
air_2	aerotaxis receptor protein	1.633010315	1650.461538	13	CIP
group_28678	phage major tail subunit	6.440921205	106.4	50	CTZ
repE_2	replication protein	2.581454942	151.16	50	CTX
aafB	afimbrial adhesin	0.070042026	1646.875	8	AMP
group_32191	afimbrial adhesin	1.830760065	852.5	4	AMX
aafB	afimbrial adhesin	0.419443418	1519.25	4	AMX
group_24794	afimbrial adhesin	0.366877124	1527	1	AMX
aafB	afimbrial adhesin	0.748902262	1769.058824	17	AMC
group_12567	hypothetical protein	10.15465472	219.12	50	CXM
aafB	afimbrial adhesin	0.909796771	719.4230769	26	CET
aafB	afimbrial adhesin	0.003001256	673	1	GEN
aafB	afimbrial adhesin	0.318497062	467.5	8	TBM
aafB	afimbrial adhesin	0.348639901	613	1	TMP
aafB	afimbrial adhesin	0.403486706	2354	2	CIP
group_28618	Phage NinH protein	6.440921205	106.4	50	CTZ
group_28614	phage protein	6.440921205	106.4	50	CTZ
group_12011	hypothetical protein	2.524312452	145.7708333	48	CTX
group_26490	Afimbrial adhesin AFA-III precursor	0.000461637	2185	2	AMP
group_26490	Afimbrial adhesin AFA-III precursor	0.005319178	1709	1	AMX
afaE3	Afimbrial adhesin AFA-III precursor	1.880913176	862.5	2	AMX
afaE3	Afimbrial adhesin AFA-III precursor	0.849348278	2008	1	CIP
group_28621	phage protein	6.440921205	106.4	50	CTZ
group_10300	putative O-acyltransferase	2.521382387	142.34	50	CTX
agaR	AgaR family transcriptional regulator	0.20339706	1275.333333	15	AMP
agaR	AgaR family transcriptional regulator	1.752526599	911.15	20	AMX
group_9100	putative transcriptional activator (PerC family) from phage origin	10.10947832	196.84	50	CXM
agaR	AgaR family transcriptional regulator	0.335554633	1082.166667	6	CET
agaR	AgaR family transcriptional regulator	0.014905963	530	1	GEN
agaR	AgaR family transcriptional regulator	0.702010807	313	1	TBM
agaR	AgaR family transcriptional regulator	0.479940652	522	1	TMP
agaR	AgaR family transcriptional regulator	1.261970273	1771.666667	9	CIP
group_28616	phage terminase	6.440921205	106.4	50	CTZ
group_28655	phage-related DNA helicase	6.440921205	106.4	50	CTZ
group_28624	prophage protein	6.440921205	106.4	50	CTZ
hha_2	HHA-family regulatory protein	2.520657068	170.6	50	CTX
group_12586	dTDP-4-dehydrorhamnose 3	2.518308097	130.64	50	CTX
group_4084	aggregative adherence fimbria II usher protein	0.092626593	1516.333333	3	AMP
aafC	aggregative adherence fimbria II usher protein	0.219359544	1293.8	10	AMP
group_20468	aggregative adherence fimbria II usher protein	0.029184891	1844.666667	6	AMP
aafC_2	aggregative adherence fimbria II usher protein	0.003826568	2011.5	4	AMP
aafC	aggregative adherence fimbria II usher protein	1.633903631	1070	9	AMX
group_32192	aggregative adherence fimbria II usher protein	1.830760065	852.5	4	AMX
group_4084	aggregative adherence fimbria II usher protein	0.649186926	1426.166667	6	AMX
group_20468	aggregative adherence fimbria II usher protein	0.178801343	1681	1	AMX
group_28845	aggregative adherence fimbria II usher protein	1.219556931	1092	1	AMX
group_4084	aggregative adherence fimbria II usher protein	1.157877749	1285.923077	13	AMC
aafC	aggregative adherence fimbria II usher protein	0.900774429	1515.647059	17	AMC
ydeA	conserved hypothetical protein YdeA	9.85159072	234.18	50	CXM
group_10541	portal protein (protein gp1)	9.79732037	223.84	50	CXM
group_22186	hypothetical protein	9.729074256	225.72	50	CXM
aafC	aggregative adherence fimbria II usher protein	0.594425398	854.5	2	CET
aafC	aggregative adherence fimbria II usher protein	0.007891579	641.3571429	14	GEN
aafC_2	aggregative adherence fimbria II usher protein	0.000153629	892	1	GEN
group_4084	aggregative adherence fimbria II usher protein	0.001127916	801.6666667	3	GEN
aafC	aggregative adherence fimbria II usher protein	0.206867192	535.6666667	3	TBM
group_41449	aggregative adherence fimbria II usher protein	0.001958291	714	1	TBM
aafC	aggregative adherence fimbria II usher protein	1.290968985	267	1	TMP
group_4084	aggregative adherence fimbria II usher protein	1.991596544	1400.666667	6	CIP
aafC	aggregative adherence fimbria II usher protein	2.237694924	1330.25	4	CIP
speB	agmatinase	1.382861412	370.097561	41	AMP
group_28647	Protein of unknown function (DUF2815)	6.440921205	106.4	50	CTZ
group_28648	putative DNA polymerase from bacteriophage origin	6.440921205	106.4	50	CTZ
group_19985	glycosyl transferase family protein	2.518308097	130.64	50	CTX
group_7408	AIPR protein	0.007737971	1912	1	AMP
group_9455	AIPR protein	2.216261368	700.4444444	9	AMX
group_9827	AIPR protein	1.232323802	1163.857143	7	AMX
group_29100	AIPR protein	1.836581809	895.2142857	14	AMX
group_27882	AIPR protein	0.916067438	1346	1	AMX
group_22863	AIPR protein	1.256736349	1104.25	4	AMX
group_23584	AIPR protein	1.803218675	758	1	AMX
group_14433	hypothetical protein	9.696383298	274.2765957	47	CXM
group_12812	hypothetical protein	9.688476017	217.75	48	CXM
group_22863	AIPR protein	0.000377753	686	1	TBM
group_10044	AIPR protein	0.000462707	668	1	TBM
group_10044	AIPR protein	0.72521043	2065	6	CIP
dadX	alanine racemase	0.00078809	2200.5	2	AMP
group_28642	putative prophage protein	6.440921205	106.4	50	CTZ
group_28643	transcriptional repressor DicA	6.440921205	106.4	50	CTZ
group_27928	IS1203 transposase orfA	6.239500391	109.44	50	CTZ
group_12584	hypothetical protein	2.518308097	130.64	50	CTX
adhC_2	alcohol dehydrogenase	0.091451792	1505.944444	18	AMP
adhC	alcohol dehydrogenase	0.064463095	1446	1	AMP
adhP	alcohol dehydrogenase	0.000923472	2123	1	AMP
adhP	alcohol dehydrogenase	1.665287602	953.75	4	AMX
adhC_2	alcohol dehydrogenase	1.483500671	1009.681818	22	AMX
adhC	alcohol dehydrogenase	0.408935826	1474	1	AMX
adhC_2	alcohol dehydrogenase	0.397613952	1977.5	4	AMC
group_8806	hypothetical protein	9.543685132	248.86	50	CXM
adhC_2	alcohol dehydrogenase	0.046074792	1401	1	CET
adhC_2	alcohol dehydrogenase	0.00020648	923	1	GEN
adhC_2	alcohol dehydrogenase	1.602005697	269.7619048	42	TMP
adhC_2	alcohol dehydrogenase	1.411333228	1640.375	24	CIP
eutG	alcohol dehydrogenase in ethanolamine utilization	0.027398652	1681.166667	6	AMP
eutG	alcohol dehydrogenase in ethanolamine utilization	0.945305109	1256.75	4	AMX
group_27925	major fimbrial subunit of aggregative adherence fimbria II	6.239500391	109.44	50	CTZ
aldA	aldehyde dehydrogenase A	0.013283491	1787.333333	12	AMP
sad	aldehyde dehydrogenase family protein	0.002431655	2153	3	AMP
clpX	ATP-dependent specificity component of ClpP serine protease	6.235233185	109.6	50	CTZ
fldB	flavodoxin II	6.235233185	109.6	50	CTZ
group_12585	hypothetical protein	2.518308097	130.64	50	CTX
fucA_2	aldolase	0.343270794	1297.8	10	AMP
fucA_2	aldolase	1.538561583	969	1	AMX
fucA_2	aldolase	0.037686683	2367	1	AMC
group_22805	hypothetical protein	9.511914924	239.62	50	CXM
fucA_2	aldolase	0.083138616	1363.75	4	CET
fucA_2	aldolase	0.094727915	666.6666667	3	GEN
group_35870	aldolase	0.168479208	555	2	TBM
fucA_2	aldolase	0.527900773	409.3333333	6	TBM
fucA_2	aldolase	0.61114811	2163.857143	7	CIP
hisQ	histidine ABC transporter permease	6.235233185	109.6	50	CTZ
group_19987	polysaccharide biosynthesis protein	2.518308097	130.64	50	CTX
group_12855	aldolase or racemase	1.472792769	371.3695652	46	AMP
group_12855	aldolase or racemase	1.418518544	1107	1	AMX
group_12855	aldolase or racemase	1.549346388	1001.27027	37	AMC
group_6298	prophage protein	9.339102153	251.3469388	49	CXM
group_12855	aldolase or racemase	0.210874689	362.25	4	GEN
group_12855	aldolase or racemase	0.319411575	479	1	TBM
group_12855	aldolase or racemase	1.397166336	1762	2	CIP
htrB_2	lipid A biosynthesis lauroyl acyltransferase	6.235233185	109.6	50	CTZ
group_19986	Protein of unknown function (DUF616)	2.518308097	130.64	50	CTX
yihT	aldolase yihT	0.192876743	1457.703704	27	AMP
yihT	aldolase yihT	1.210557482	1257.166667	6	AMX
yihT	aldolase yihT	0.427904796	1932.727273	22	AMC
group_7240	hypothetical protein	9.313345775	227.74	50	CXM
yihT	aldolase yihT	0.409055095	1064.454545	11	CET
yihT	aldolase yihT	0.027811679	616.5	8	GEN
yihT	aldolase yihT	0.13202094	596.25	4	TBM
yihT	aldolase yihT	0.726751328	431.8181818	11	TMP
yihT	aldolase yihT	1.339223147	1649.857143	7	CIP
yliI	aldose sugar dehydrogenase	0.295540289	923.3684211	19	AMP
yliI	aldose sugar dehydrogenase	2.285567848	746.0384615	26	AMX
yliI	aldose sugar dehydrogenase	2.767314078	662.0465116	43	AMC
group_9491	prophage protein	9.308358607	278.8571429	49	CXM
napD	NapD protein	6.235233185	109.6	50	CTZ
group_13117	hypothetical protein	2.515552008	149.38	50	CTX
yihR	aldose-1-epimerase	0.29058481	1270.473684	38	AMP
yihR	aldose-1-epimerase	1.071704961	1227.857143	7	AMX
yihR	aldose-1-epimerase	0.416788374	1975.818182	11	AMC
tnpA_4	Similar to TnpA transposase	9.26535461	327.5306122	49	CXM
yihR	aldose-1-epimerase	0.506738501	1009.32	25	CET
yihR	aldose-1-epimerase	0.044160937	662.8333333	6	GEN
yihR	aldose-1-epimerase	0.325805634	496.4	5	TBM
yihR	aldose-1-epimerase	0.930824785	370.4615385	13	TMP
yihR	aldose-1-epimerase	0.918458195	1939	13	CIP
group_35110	Alginate lyase	0.225675481	383.3333333	6	GEN
amiC_2	Aliphatic amidase expression-regulating protein	0.00873782	1824	1	AMP
group_10053	transcriptional activator protein	9.250523455	227.2653061	49	CXM
ydjB	nicotinamidase/pyrazinamidase	6.235233185	109.6	50	CTZ
group_21651	Reverse transcriptase (RNA-dependent DNA polymerase)	2.515552008	149.38	50	CTX
yjcS	alkyl sulfatase	0.000450214	2288.666667	3	AMP
yjcS	alkyl sulfatase	1.238827814	1175.5	2	AMX
group_2875	Probable multidrug-efflux transporter Rv1258c/MT1297	9.24969442	297.8043478	46	CXM
yjcS	alkyl sulfatase	0.23283811	554.5	2	TBM
yjcS	alkyl sulfatase	0.586793097	2082.25	4	CIP
yajQ	nucleotide-binding protein	6.235233185	109.6	50	CTZ
group_22769	hypothetical protein	2.501594247	128.68	50	CTX
group_11654	alkylhydroperoxidase AhpD family core domain	0.12470726	1552.833333	6	AMP
group_11654	alkylhydroperoxidase AhpD family core domain	2.010403655	869.6666667	3	AMX
group_11654	alkylhydroperoxidase AhpD family core domain	6.23E-07	2481	1	AMC
group_5272	hypothetical protein	8.932216916	238.5306122	49	CXM
group_11654	alkylhydroperoxidase AhpD family core domain	0.00439542	1488	1	CET
group_11654	alkylhydroperoxidase AhpD family core domain	0.0201751	513	2	GEN
group_36091	alkylhydroperoxidase AhpD family core domain	0.000189021	940	1	GEN
group_11654	alkylhydroperoxidase AhpD family core domain	0.96833567	1904	4	CIP
oppF	oligopeptide ABC transporter ATP-binding protein	6.235233185	109.6	50	CTZ
merB	alkylmercury lyase protein MerB	0.000460385	2178	1	AMP
group_34984	putative transposase	8.868968245	283.1632653	49	CXM
ylbB	allantoate amidohydrolase	1.23899376	1708.8	5	CIP
yfeX	putative peroxidase	6.235233185	109.6	50	CTZ
rseB	sigma-E factor regulatory protein	6.235233185	109.6	50	CTZ
allB	allantoinase	0.067662809	1708.111111	9	AMP
group_6167	DNA-binding protein	8.806343218	263.86	50	CXM
yajR	transport protein YajR	6.235233185	109.6	50	CTZ
ymoA	hypothetical protein	2.484051479	142.3	50	CTX
yjcU	allulose-6-phosphate 3-epimerase	0.034764929	1785.846154	13	AMP
yjcU	allulose-6-phosphate 3-epimerase	0.397438182	1536.75	4	AMX
yjcU	allulose-6-phosphate 3-epimerase	0.340548999	2042	6	AMC
mphA	macrolide 2'-phosphotransferase I	8.769498709	358.7021277	47	CXM
yjcU	allulose-6-phosphate 3-epimerase	0.021528494	1456	1	CET
yjcU	allulose-6-phosphate 3-epimerase	0.391161342	253.5789474	19	GEN
yjcU	allulose-6-phosphate 3-epimerase	0.31398212	482	2	TBM
yjcU	allulose-6-phosphate 3-epimerase	0.35593824	592.6666667	3	TMP
yjcU	allulose-6-phosphate 3-epimerase	1.830396957	1517.166667	18	CIP
group_6175	37-kD nucleoid-associated bacterial protein	6.197448402	131.2608696	46	CTZ
group_11670	AlpA family transcriptional regulator	1.539285287	329.74	50	AMP
group_13338	AlpA family transcriptional regulator	0.35314836	811.3333333	3	AMP
group_11670	AlpA family transcriptional regulator	0.244976633	1645.666667	3	AMX
group_11670	AlpA family transcriptional regulator	0.376897503	2003.6	5	AMC
group_5418	Baseplate assembly protein V (GpV)	8.76528526	268.2	50	CXM
group_13338	AlpA family transcriptional regulator	0.231895584	530	1	TBM
group_13338	AlpA family transcriptional regulator	51.16486462	17.54	50	CIP
group_27070	alpha replication protein of prophage CP-933I	2.07068523	741.2857143	14	AMX
group_17945	antitermination protein	6.197448402	131.2608696	46	CTZ
fprA1	H(2)O-forming NADH oxidase	2.435177829	139.82	50	CTX
yqaC	alpha-amylase	0.462624698	959.4390244	41	AMP
malS	alpha-amylase	0.026159118	1687.2	5	AMP
yqaC	alpha-amylase	1.122725974	1226	4	AMX
yqaC	alpha-amylase	1.001447467	1464.548387	31	AMC
group_19168	conserved hypothetical protein	8.73545583	251.32	50	CXM
yqaC	alpha-amylase	0.991707687	692.1428571	42	CET
[truncated: 96,757 more rows]
