# Supplementary material for: Prediction of antibiotic resistance in Escherichia coli from large-scale pan-genome data
Source: PLoS Comput Biol. 2018 Dec 14;14(12):e1006258. doi: 10.1371/journal.pcbi.1006258 (PMC6310291; doi:10.1371/journal.pcbi.1006258)
Supplement: S3 Table — (CSV) [file pcbi.1006258.s012.csv]

Isolates	Prediction	Observation	Antibiotic
11657_5#10	S	S	CTZ
11657_5#11	S	S	CTZ
11657_5#12	S	S	CTZ
11657_5#13	S	S	CTZ
11657_5#14	S	S	CTZ
11657_5#15	S	S	CTZ
11657_5#16	S	S	CTZ
11657_5#17	S	S	CTZ
11657_5#18	S	S	CTZ
11657_5#19	S	S	CTZ
11657_5#1	S	S	CTZ
11657_5#20	S	S	CTZ
11657_5#21	S	S	CTZ
11657_5#22	S	S	CTZ
11657_5#23	S	S	CTZ
11657_5#24	R	R	CTZ
11657_5#25	S	S	CTZ
11657_5#26	S	S	CTZ
11657_5#27	S	S	CTZ
11657_5#28	S	S	CTZ
11657_5#29	S	S	CTZ
11657_5#2	S	S	CTZ
11657_5#30	S	S	CTZ
11657_5#31	S	S	CTZ
11657_5#32	S	S	CTZ
11657_5#33	S	S	CTZ
11657_5#34	S	S	CTZ
11657_5#35	S	S	CTZ
11657_5#36	S	S	CTZ
11657_5#37	S	S	CTZ
11657_5#38	S	S	CTZ
11657_5#39	S	S	CTZ
11657_5#3	S	S	CTZ
11657_5#40	R	R	CTZ
11657_5#41	S	S	CTZ
11657_5#42	S	S	CTZ
11657_5#43	S	S	CTZ
11657_5#44	S	S	CTZ
11657_5#46	R	R	CTZ
11657_5#47	S	S	CTZ
11657_5#48	S	S	CTZ
11657_5#49	S	S	CTZ
11657_5#4	S	S	CTZ
11657_5#50	S	S	CTZ
11657_5#51	S	S	CTZ
11657_5#52	R	R	CTZ
11657_5#53	S	S	CTZ
11657_5#54	S	S	CTZ
11657_5#55	S	S	CTZ
11657_5#56	S	S	CTZ
11657_5#57	S	S	CTZ
11657_5#58	S	S	CTZ
11657_5#59	S	S	CTZ
11657_5#5	S	S	CTZ
11657_5#60	S	S	CTZ
11657_5#61	R	R	CTZ
11657_5#62	S	S	CTZ
11657_5#63	S	S	CTZ
11657_5#64	S	S	CTZ
11657_5#65	S	S	CTZ
11657_5#66	S	S	CTZ
11657_5#67	S	S	CTZ
11657_5#68	S	S	CTZ
11657_5#69	S	S	CTZ
11657_5#6	R	R	CTZ
11657_5#70	S	S	CTZ
11657_5#71	S	S	CTZ
11657_5#72	S	S	CTZ
11657_5#73	S	S	CTZ
11657_5#74	S	S	CTZ
11657_5#75	S	S	CTZ
11657_5#76	S	S	CTZ
11657_5#77	S	S	CTZ
11657_5#78	S	S	CTZ
11657_5#79	S	S	CTZ
11657_5#7	S	S	CTZ
11657_5#80	S	S	CTZ
11657_5#81	S	S	CTZ
11657_5#82	S	S	CTZ
11657_5#83	S	S	CTZ
11657_5#84	S	S	CTZ
11657_5#85	S	S	CTZ
11657_5#86	S	S	CTZ
11657_5#87	S	S	CTZ
11657_5#88	S	S	CTZ
11657_5#89	R	R	CTZ
11657_5#8	S	S	CTZ
11657_5#90	S	S	CTZ
11657_5#91	S	S	CTZ
11657_5#92	S	S	CTZ
11657_5#93	S	S	CTZ
11657_5#94	S	S	CTZ
11657_5#95	S	S	CTZ
11657_5#96	S	S	CTZ
11657_5#9	S	S	CTZ
11657_6#10	S	S	CTZ
11657_6#11	S	S	CTZ
11657_6#12	S	S	CTZ
11657_6#13	S	S	CTZ
11657_6#14	S	S	CTZ
11657_6#15	S	S	CTZ
11657_6#16	S	S	CTZ
11657_6#17	S	S	CTZ
11657_6#18	S	S	CTZ
11657_6#19	S	S	CTZ
11657_6#1	S	S	CTZ
11657_6#20	R	R	CTZ
11657_6#21	S	S	CTZ
11657_6#22	S	S	CTZ
11657_6#23	S	S	CTZ
11657_6#24	S	S	CTZ
11657_6#26	S	S	CTZ
11657_6#27	S	S	CTZ
11657_6#28	S	S	CTZ
11657_6#29	S	S	CTZ
11657_6#2	S	S	CTZ
11657_6#30	S	S	CTZ
11657_6#31	S	S	CTZ
11657_6#32	S	S	CTZ
11657_6#33	S	S	CTZ
11657_6#34	S	S	CTZ
11657_6#35	S	S	CTZ
11657_6#36	S	S	CTZ
11657_6#37	S	S	CTZ
11657_6#38	S	S	CTZ
11657_6#39	S	S	CTZ
11657_6#3	S	S	CTZ
11657_6#40	S	S	CTZ
11657_6#41	S	S	CTZ
11657_6#42	S	S	CTZ
11657_6#43	S	S	CTZ
11657_6#44	S	S	CTZ
11657_6#45	S	S	CTZ
11657_6#46	S	S	CTZ
11657_6#47	S	S	CTZ
11657_6#48	S	S	CTZ
11657_6#49	S	S	CTZ
11657_6#4	S	S	CTZ
11657_6#50	S	S	CTZ
11657_6#51	R	R	CTZ
11657_6#52	S	S	CTZ
11657_6#53	S	S	CTZ
11657_6#54	S	S	CTZ
11657_6#55	S	S	CTZ
11657_6#56	S	S	CTZ
11657_6#57	S	S	CTZ
11657_6#58	S	S	CTZ
11657_6#59	S	S	CTZ
11657_6#5	S	S	CTZ
11657_6#60	S	S	CTZ
11657_6#61	S	S	CTZ
11657_6#62	S	S	CTZ
11657_6#63	R	R	CTZ
11657_6#64	R	R	CTZ
11657_6#65	S	S	CTZ
11657_6#66	S	S	CTZ
11657_6#67	R	R	CTZ
11657_6#68	S	S	CTZ
11657_6#69	S	S	CTZ
11657_6#6	S	S	CTZ
11657_6#70	S	S	CTZ
11657_6#71	S	S	CTZ
11657_6#72	S	S	CTZ
11657_6#73	S	S	CTZ
11657_6#74	S	S	CTZ
11657_6#75	S	S	CTZ
11657_6#76	S	S	CTZ
11657_6#77	S	S	CTZ
11657_6#78	S	S	CTZ
11657_6#79	S	S	CTZ
11657_6#7	S	S	CTZ
11657_6#80	S	S	CTZ
11657_6#81	S	S	CTZ
11657_6#82	S	S	CTZ
11657_6#83	S	S	CTZ
11657_6#84	S	S	CTZ
11657_6#85	S	S	CTZ
11657_6#86	S	S	CTZ
11657_6#87	S	S	CTZ
11657_6#88	S	S	CTZ
11657_6#89	S	S	CTZ
11657_6#8	S	S	CTZ
11657_6#90	S	S	CTZ
11657_6#91	R	R	CTZ
11657_6#92	S	S	CTZ
11657_6#93	S	S	CTZ
11657_6#94	R	R	CTZ
11657_6#95	S	S	CTZ
11657_6#96	S	S	CTZ
11657_6#9	S	S	CTZ
11657_7#10	S	S	CTZ
11657_7#11	S	S	CTZ
11657_7#12	R	R	CTZ
11657_7#13	S	S	CTZ
11657_7#14	S	S	CTZ
11657_7#15	S	S	CTZ
11657_7#16	S	S	CTZ
11657_7#17	S	S	CTZ
11657_7#18	S	S	CTZ
11657_7#19	S	S	CTZ
11657_7#1	S	S	CTZ
11657_7#20	S	S	CTZ
11657_7#21	S	S	CTZ
11657_7#22	R	R	CTZ
11657_7#23	R	R	CTZ
11657_7#24	S	S	CTZ
11657_7#25	S	S	CTZ
11657_7#26	S	S	CTZ
11657_7#27	S	S	CTZ
11657_7#28	S	S	CTZ
11657_7#29	S	S	CTZ
11657_7#2	S	S	CTZ
11657_7#30	S	S	CTZ
11657_7#31	S	S	CTZ
11657_7#32	S	S	CTZ
11657_7#33	S	S	CTZ
11657_7#34	S	S	CTZ
11657_7#35	S	S	CTZ
11657_7#36	S	S	CTZ
11657_7#37	S	S	CTZ
11657_7#38	S	S	CTZ
11657_7#39	S	S	CTZ
11657_7#3	S	S	CTZ
11657_7#40	S	S	CTZ
11657_7#41	S	S	CTZ
11657_7#42	S	S	CTZ
11657_7#43	S	S	CTZ
11657_7#44	S	S	CTZ
11657_7#45	S	S	CTZ
11657_7#46	S	S	CTZ
11657_7#47	S	S	CTZ
11657_7#48	S	S	CTZ
11657_7#49	S	S	CTZ
11657_7#4	S	S	CTZ
11657_7#50	S	S	CTZ
11657_7#51	S	S	CTZ
11657_7#52	S	S	CTZ
11657_7#53	S	S	CTZ
11657_7#54	R	R	CTZ
11657_7#55	S	S	CTZ
11657_7#56	R	S	CTZ
11657_7#57	S	S	CTZ
11657_7#58	R	R	CTZ
11657_7#59	S	S	CTZ
11657_7#5	S	S	CTZ
11657_7#60	S	S	CTZ
11657_7#61	S	S	CTZ
11657_7#62	S	S	CTZ
11657_7#63	S	S	CTZ
11657_7#64	S	S	CTZ
11657_7#65	S	S	CTZ
11657_7#66	R	R	CTZ
11657_7#67	S	S	CTZ
11657_7#68	S	S	CTZ
11657_7#69	S	S	CTZ
11657_7#6	S	S	CTZ
11657_7#70	S	S	CTZ
11657_7#71	S	S	CTZ
11657_7#72	S	S	CTZ
11657_7#73	S	S	CTZ
11657_7#74	S	S	CTZ
11657_7#75	S	S	CTZ
11657_7#76	S	S	CTZ
11657_7#77	S	S	CTZ
11657_7#78	S	S	CTZ
11657_7#79	S	S	CTZ
11657_7#7	S	S	CTZ
11657_7#80	S	S	CTZ
11657_7#81	S	S	CTZ
11657_7#82	S	S	CTZ
11657_7#83	S	S	CTZ
11657_7#84	S	S	CTZ
11657_7#85	S	S	CTZ
11657_7#86	S	S	CTZ
11657_7#87	S	S	CTZ
11657_7#88	S	S	CTZ
11657_7#89	R	R	CTZ
11657_7#8	S	S	CTZ
11657_7#90	S	S	CTZ
11657_7#91	S	S	CTZ
11657_7#92	S	S	CTZ
11657_7#93	S	S	CTZ
11657_7#94	S	S	CTZ
11657_7#95	S	S	CTZ
11657_7#96	S	S	CTZ
11657_7#9	S	S	CTZ
11658_3#10	S	S	CTZ
11658_3#11	S	S	CTZ
11658_3#12	S	S	CTZ
11658_3#13	S	S	CTZ
11658_3#14	S	S	CTZ
11658_3#19	S	S	CTZ
11658_3#1	S	S	CTZ
11658_3#20	S	S	CTZ
11658_3#21	S	S	CTZ
11658_3#22	S	S	CTZ
11658_3#23	S	S	CTZ
11658_3#24	S	S	CTZ
11658_3#25	S	S	CTZ
11658_3#26	S	S	CTZ
11658_3#27	S	S	CTZ
11658_3#28	S	S	CTZ
11658_3#29	S	S	CTZ
11658_3#2	S	S	CTZ
11658_3#30	S	S	CTZ
11658_3#31	S	S	CTZ
11658_3#32	S	S	CTZ
11658_3#33	S	S	CTZ
11658_3#34	S	S	CTZ
11658_3#35	S	S	CTZ
11658_3#36	S	S	CTZ
11658_3#37	S	S	CTZ
11658_3#38	R	R	CTZ
11658_3#39	R	R	CTZ
11658_3#3	S	S	CTZ
11658_3#40	S	S	CTZ
11658_3#41	S	S	CTZ
11658_3#42	S	S	CTZ
11658_3#43	S	S	CTZ
11658_3#44	S	S	CTZ
11658_3#45	S	S	CTZ
11658_3#46	S	S	CTZ
11658_3#47	S	S	CTZ
11658_3#48	S	S	CTZ
11658_3#49	S	S	CTZ
11658_3#4	S	S	CTZ
11658_3#50	S	S	CTZ
11658_3#51	S	S	CTZ
11658_3#52	S	S	CTZ
11658_3#53	S	S	CTZ
11658_3#54	S	S	CTZ
11658_3#55	R	R	CTZ
11658_3#56	R	R	CTZ
11658_3#57	S	S	CTZ
11658_3#58	S	R	CTZ
11658_3#59	S	S	CTZ
11658_3#5	S	S	CTZ
11658_3#60	S	S	CTZ
11658_3#61	S	S	CTZ
11658_3#62	S	S	CTZ
11658_3#64	S	S	CTZ
11658_3#65	S	S	CTZ
11658_3#66	S	S	CTZ
11658_3#67	S	S	CTZ
11658_3#68	S	S	CTZ
11658_3#69	S	S	CTZ
11658_3#6	S	S	CTZ
11658_3#70	S	S	CTZ
11658_3#71	S	S	CTZ
11658_3#72	S	S	CTZ
11658_3#73	S	S	CTZ
11658_3#74	S	S	CTZ
11658_3#75	S	S	CTZ
11658_3#76	S	S	CTZ
11658_3#77	S	S	CTZ
11658_3#78	S	S	CTZ
11658_3#79	S	S	CTZ
11658_3#7	S	S	CTZ
11658_3#80	S	S	CTZ
11658_3#81	S	S	CTZ
11658_3#82	S	S	CTZ
11658_3#83	S	S	CTZ
11658_3#84	S	S	CTZ
11658_3#85	S	S	CTZ
11658_3#86	S	S	CTZ
11658_3#87	S	S	CTZ
11658_3#88	S	S	CTZ
11658_3#89	R	R	CTZ
11658_3#8	S	S	CTZ
11658_3#90	S	S	CTZ
11658_3#91	S	S	CTZ
11658_3#92	S	S	CTZ
11658_3#93	S	S	CTZ
11658_3#94	R	R	CTZ
11658_3#95	S	S	CTZ
11658_3#96	S	S	CTZ
11658_3#9	S	S	CTZ
11658_4#10	S	S	CTZ
11658_4#11	S	S	CTZ
11658_4#12	S	S	CTZ
11658_4#13	R	S	CTZ
11658_4#14	S	S	CTZ
11658_4#15	S	S	CTZ
11658_4#16	S	S	CTZ
11658_4#17	S	S	CTZ
11658_4#18	R	S	CTZ
11658_4#19	S	S	CTZ
11658_4#1	S	S	CTZ
11658_4#20	S	S	CTZ
11658_4#21	S	S	CTZ
11658_4#22	S	S	CTZ
11658_4#23	S	S	CTZ
11658_4#24	S	S	CTZ
11658_4#25	S	S	CTZ
11658_4#26	S	S	CTZ
11658_4#27	S	S	CTZ
11658_4#28	S	S	CTZ
11658_4#29	S	S	CTZ
11658_4#2	S	S	CTZ
11658_4#30	S	S	CTZ
11658_4#31	S	S	CTZ
11658_4#32	S	S	CTZ
11658_4#33	S	S	CTZ
11658_4#34	S	S	CTZ
11658_4#35	S	S	CTZ
11658_4#36	S	S	CTZ
11658_4#37	S	S	CTZ
11658_4#38	S	S	CTZ
11658_4#39	S	S	CTZ
11658_4#3	S	S	CTZ
11658_4#40	S	S	CTZ
11658_4#41	S	S	CTZ
11658_4#42	S	S	CTZ
11658_4#43	S	S	CTZ
11658_4#44	S	S	CTZ
11658_4#45	S	S	CTZ
11658_4#46	S	S	CTZ
11658_4#47	S	S	CTZ
11658_4#48	R	R	CTZ
11658_4#49	S	S	CTZ
11658_4#4	S	S	CTZ
11658_4#50	S	S	CTZ
11658_4#51	S	S	CTZ
11658_4#52	S	S	CTZ
11658_4#53	S	S	CTZ
11658_4#54	S	S	CTZ
11658_4#55	S	S	CTZ
11658_4#56	S	S	CTZ
11658_4#57	S	S	CTZ
11658_4#58	S	S	CTZ
11658_4#59	S	R	CTZ
11658_4#5	S	S	CTZ
11658_4#60	S	S	CTZ
11658_4#61	R	R	CTZ
11658_4#62	S	S	CTZ
11658_4#63	S	R	CTZ
11658_4#64	S	S	CTZ
11658_4#65	R	R	CTZ
11658_4#66	R	R	CTZ
11658_4#67	S	S	CTZ
11658_4#68	S	S	CTZ
11658_4#69	S	S	CTZ
11658_4#6	S	S	CTZ
11658_4#70	S	S	CTZ
11658_4#71	S	S	CTZ
11658_4#72	S	S	CTZ
11658_4#73	S	S	CTZ
11658_4#74	R	R	CTZ
11658_4#75	S	S	CTZ
11658_4#76	S	S	CTZ
11658_4#77	S	S	CTZ
11658_4#78	S	S	CTZ
11658_4#79	S	S	CTZ
11658_4#7	S	S	CTZ
11658_4#80	R	R	CTZ
11658_4#81	R	R	CTZ
11658_4#82	S	S	CTZ
11658_4#83	S	S	CTZ
11658_4#84	S	S	CTZ
11658_4#85	S	S	CTZ
11658_4#86	S	S	CTZ
11658_4#87	S	S	CTZ
11658_4#88	S	S	CTZ
11658_4#89	S	S	CTZ
11658_4#8	S	S	CTZ
11658_4#90	S	S	CTZ
11658_4#91	S	S	CTZ
11658_4#92	S	S	CTZ
11658_4#93	S	S	CTZ
11658_4#94	S	S	CTZ
11658_4#95	S	S	CTZ
11658_4#96	S	S	CTZ
11658_4#9	S	S	CTZ
11658_5#10	S	S	CTZ
11658_5#11	S	S	CTZ
11658_5#12	S	S	CTZ
11658_5#13	S	S	CTZ
11658_5#14	S	S	CTZ
11658_5#15	S	S	CTZ
11658_5#16	S	S	CTZ
11658_5#17	S	S	CTZ
11658_5#18	S	S	CTZ
11658_5#19	S	S	CTZ
11658_5#1	S	S	CTZ
11658_5#20	S	S	CTZ
11658_5#21	S	S	CTZ
11658_5#22	S	S	CTZ
11658_5#23	S	S	CTZ
11658_5#25	S	S	CTZ
11658_5#26	R	R	CTZ
11658_5#27	S	S	CTZ
11658_5#28	R	R	CTZ
11658_5#29	S	S	CTZ
11658_5#2	R	R	CTZ
11658_5#30	S	S	CTZ
11658_5#31	S	S	CTZ
11658_5#32	S	S	CTZ
11658_5#33	S	S	CTZ
11658_5#34	S	S	CTZ
11658_5#35	S	S	CTZ
11658_5#36	S	S	CTZ
11658_5#37	S	S	CTZ
11658_5#38	R	R	CTZ
11658_5#3	S	S	CTZ
11658_5#40	S	S	CTZ
11658_5#41	S	S	CTZ
11658_5#42	S	S	CTZ
11658_5#43	S	S	CTZ
11658_5#44	R	R	CTZ
11658_5#45	S	S	CTZ
11658_5#46	S	S	CTZ
11658_5#47	S	S	CTZ
11658_5#49	S	S	CTZ
11658_5#4	S	S	CTZ
11658_5#50	S	S	CTZ
11658_5#51	S	S	CTZ
11658_5#52	S	S	CTZ
11658_5#53	S	S	CTZ
11658_5#54	S	S	CTZ
11658_5#55	S	S	CTZ
11658_5#56	S	S	CTZ
11658_5#57	S	S	CTZ
11658_5#58	S	S	CTZ
11658_5#59	S	S	CTZ
11658_5#5	S	S	CTZ
11658_5#60	S	S	CTZ
11658_5#61	S	S	CTZ
11658_5#62	S	S	CTZ
11658_5#63	S	S	CTZ
11658_5#64	S	S	CTZ
11658_5#65	S	S	CTZ
11658_5#66	S	S	CTZ
11658_5#67	S	S	CTZ
11658_5#68	S	S	CTZ
11658_5#69	S	S	CTZ
11658_5#6	S	S	CTZ
11658_5#70	S	S	CTZ
11658_5#71	S	S	CTZ
11658_5#72	S	S	CTZ
11658_5#73	S	S	CTZ
11658_5#74	S	S	CTZ
11658_5#75	S	S	CTZ
11658_5#76	S	S	CTZ
11658_5#77	S	S	CTZ
11658_5#78	S	S	CTZ
11658_5#79	S	S	CTZ
11658_5#7	S	S	CTZ
11658_5#80	S	S	CTZ
11658_5#81	R	R	CTZ
11658_5#82	S	S	CTZ
11658_5#83	S	S	CTZ
11658_5#84	S	S	CTZ
11658_5#85	S	S	CTZ
11658_5#86	S	S	CTZ
11658_5#87	R	R	CTZ
11658_5#88	S	S	CTZ
11658_5#89	S	S	CTZ
11658_5#8	S	S	CTZ
11658_5#90	S	S	CTZ
11658_5#91	S	S	CTZ
11658_5#92	S	S	CTZ
11658_5#93	S	S	CTZ
11658_5#94	S	S	CTZ
11658_5#95	S	S	CTZ
11658_5#96	S	S	CTZ
11658_5#9	S	S	CTZ
11658_6#10	R	R	CTZ
11658_6#11	S	S	CTZ
11658_6#12	S	S	CTZ
11658_6#13	S	S	CTZ
11658_6#14	S	S	CTZ
11658_6#15	S	S	CTZ
11658_6#16	R	R	CTZ
11658_6#17	S	S	CTZ
11658_6#18	S	S	CTZ
11658_6#19	S	S	CTZ
11658_6#1	S	S	CTZ
11658_6#20	S	S	CTZ
11658_6#21	S	S	CTZ
11658_6#22	R	R	CTZ
11658_6#23	S	S	CTZ
11658_6#24	S	S	CTZ
11658_6#25	S	S	CTZ
11658_6#26	S	S	CTZ
11658_6#27	S	S	CTZ
11658_6#28	S	S	CTZ
11658_6#29	S	S	CTZ
11658_6#2	S	S	CTZ
11658_6#30	S	S	CTZ
11658_6#31	S	S	CTZ
11658_6#32	S	S	CTZ
11658_6#33	S	S	CTZ
11658_6#34	S	S	CTZ
11658_6#35	S	S	CTZ
11658_6#36	S	S	CTZ
11658_6#37	S	S	CTZ
11658_6#38	S	S	CTZ
11658_6#39	S	S	CTZ
11658_6#3	S	S	CTZ
11658_6#40	S	S	CTZ
11658_6#41	S	R	CTZ
11658_6#42	S	S	CTZ
11658_6#44	S	S	CTZ
11658_6#45	S	S	CTZ
11658_6#47	S	S	CTZ
11658_6#48	S	S	CTZ
11658_6#49	R	R	CTZ
11658_6#4	S	S	CTZ
11658_6#50	S	S	CTZ
11658_6#51	S	S	CTZ
11658_6#52	S	S	CTZ
11658_6#53	S	S	CTZ
11658_6#54	S	S	CTZ
11658_6#55	S	S	CTZ
11658_6#56	S	S	CTZ
11658_6#57	S	S	CTZ
11658_6#58	S	S	CTZ
11658_6#59	S	S	CTZ
11658_6#5	S	S	CTZ
11658_6#60	S	S	CTZ
11658_6#61	S	S	CTZ
11658_6#62	S	S	CTZ
11658_6#63	S	S	CTZ
11658_6#64	S	S	CTZ
11658_6#65	S	S	CTZ
11658_6#66	S	S	CTZ
11658_6#67	S	S	CTZ
11658_6#68	S	S	CTZ
11658_6#69	S	S	CTZ
11658_6#6	S	S	CTZ
11658_6#70	S	S	CTZ
11658_6#71	S	S	CTZ
11658_6#72	S	S	CTZ
11658_6#73	S	S	CTZ
11658_6#74	S	S	CTZ
11658_6#75	S	S	CTZ
11658_6#76	S	S	CTZ
11658_6#77	S	S	CTZ
11658_6#78	S	S	CTZ
11658_6#79	S	S	CTZ
11658_6#7	S	S	CTZ
11658_6#80	S	S	CTZ
11658_6#81	S	S	CTZ
11658_6#82	S	S	CTZ
11658_6#83	S	S	CTZ
11658_6#84	S	S	CTZ
11658_6#85	S	S	CTZ
11658_6#86	S	S	CTZ
11658_6#87	S	S	CTZ
11658_6#88	R	R	CTZ
11658_6#89	S	S	CTZ
11658_6#8	S	S	CTZ
11658_6#90	S	S	CTZ
11658_6#91	R	R	CTZ
11658_6#92	S	S	CTZ
11658_6#93	S	S	CTZ
11658_6#94	S	S	CTZ
11658_6#95	S	S	CTZ
11658_6#96	R	R	CTZ
11658_6#9	S	S	CTZ
11658_7#10	S	S	CTZ
11658_7#11	S	S	CTZ
11658_7#13	S	S	CTZ
11658_7#14	S	S	CTZ
11658_7#15	S	S	CTZ
11658_7#16	R	R	CTZ
11658_7#17	S	S	CTZ
11658_7#18	S	S	CTZ
11658_7#19	S	S	CTZ
11658_7#1	S	S	CTZ
11658_7#20	S	S	CTZ
11658_7#21	S	S	CTZ
11658_7#22	S	S	CTZ
11658_7#23	S	S	CTZ
11658_7#24	S	S	CTZ
11658_7#25	S	S	CTZ
11658_7#26	S	S	CTZ
11658_7#27	S	S	CTZ
11658_7#28	S	S	CTZ
11658_7#29	S	S	CTZ
11658_7#2	S	S	CTZ
11658_7#30	R	R	CTZ
11658_7#31	S	S	CTZ
11658_7#32	S	S	CTZ
11658_7#33	S	S	CTZ
11658_7#34	S	S	CTZ
11658_7#35	R	R	CTZ
11658_7#36	S	S	CTZ
11658_7#39	S	S	CTZ
11658_7#3	S	S	CTZ
11658_7#40	S	S	CTZ
11658_7#41	S	S	CTZ
11658_7#42	S	S	CTZ
11658_7#43	S	S	CTZ
11658_7#44	S	S	CTZ
11658_7#45	S	S	CTZ
11658_7#46	S	S	CTZ
11658_7#47	S	S	CTZ
11658_7#48	S	S	CTZ
11658_7#49	S	S	CTZ
11658_7#4	S	S	CTZ
11658_7#50	S	S	CTZ
11658_7#51	S	S	CTZ
11658_7#52	S	S	CTZ
11658_7#53	R	R	CTZ
11658_7#54	S	S	CTZ
11658_7#55	S	S	CTZ
11658_7#56	S	S	CTZ
11658_7#57	S	S	CTZ
11658_7#58	S	S	CTZ
11658_7#59	R	R	CTZ
11658_7#5	S	S	CTZ
11658_7#60	S	S	CTZ
11658_7#62	S	S	CTZ
11658_7#63	S	S	CTZ
11658_7#64	R	S	CTZ
11658_7#65	R	R	CTZ
11658_7#66	R	R	CTZ
11658_7#67	S	S	CTZ
11658_7#68	S	S	CTZ
11658_7#69	S	S	CTZ
11658_7#6	S	S	CTZ
11658_7#70	S	S	CTZ
11658_7#71	S	S	CTZ
11658_7#72	S	S	CTZ
11658_7#73	S	S	CTZ
11658_7#74	S	S	CTZ
11658_7#75	S	S	CTZ
11658_7#76	R	R	CTZ
11658_7#77	S	S	CTZ
11658_7#78	R	R	CTZ
11658_7#79	S	S	CTZ
11658_7#7	R	R	CTZ
11658_7#80	S	S	CTZ
11658_7#81	S	S	CTZ
11658_7#82	S	S	CTZ
11658_7#83	S	S	CTZ
11658_7#84	S	S	CTZ
11658_7#85	R	R	CTZ
11658_7#86	R	R	CTZ
11658_7#87	S	S	CTZ
11658_7#88	S	S	CTZ
11658_7#89	S	S	CTZ
11658_7#8	S	S	CTZ
11658_7#90	S	S	CTZ
11658_7#91	S	S	CTZ
11658_7#92	S	S	CTZ
11658_7#93	R	R	CTZ
11658_7#94	S	S	CTZ
11658_7#95	S	S	CTZ
11658_7#96	S	S	CTZ
11658_7#9	S	S	CTZ
11658_8#24	S	S	CTZ
11658_8#25	S	S	CTZ
11658_8#26	S	S	CTZ
11658_8#27	S	S	CTZ
11658_8#28	S	S	CTZ
11658_8#29	S	S	CTZ
11658_8#30	R	R	CTZ
11658_8#31	S	S	CTZ
11658_8#32	S	S	CTZ
11658_8#33	R	R	CTZ
11658_8#34	S	S	CTZ
11658_8#35	S	S	CTZ
11658_8#36	S	S	CTZ
11658_8#37	S	S	CTZ
11658_8#38	S	S	CTZ
11658_8#39	S	S	CTZ
11658_8#40	S	S	CTZ
11658_8#41	S	S	CTZ
11658_8#42	S	S	CTZ
11658_8#43	S	S	CTZ
11658_8#44	S	S	CTZ
11658_8#45	S	S	CTZ
11658_8#46	S	S	CTZ
11658_8#47	S	S	CTZ
11658_8#48	S	S	CTZ
11658_8#49	S	S	CTZ
11658_8#50	S	S	CTZ
11658_8#51	S	S	CTZ
11658_8#52	S	S	CTZ
11658_8#53	S	S	CTZ
11658_8#54	S	S	CTZ
11658_8#55	R	R	CTZ
11658_8#56	S	S	CTZ
11658_8#57	S	S	CTZ
11658_8#58	S	S	CTZ
11658_8#59	S	S	CTZ
11658_8#60	S	S	CTZ
11658_8#61	S	S	CTZ
11658_8#62	S	S	CTZ
11658_8#63	S	S	CTZ
11658_8#64	S	S	CTZ
11658_8#65	S	S	CTZ
11658_8#66	S	S	CTZ
11658_8#67	S	S	CTZ
11658_8#68	S	S	CTZ
11658_8#69	S	S	CTZ
11658_8#70	S	S	CTZ
11658_8#71	S	S	CTZ
11658_8#72	S	S	CTZ
11658_8#73	S	S	CTZ
11658_8#74	S	S	CTZ
11658_8#75	S	S	CTZ
11658_8#76	S	S	CTZ
11658_8#77	S	S	CTZ
11658_8#78	S	S	CTZ
11658_8#79	S	S	CTZ
11658_8#80	S	S	CTZ
11658_8#81	S	S	CTZ
11658_8#82	S	S	CTZ
11658_8#83	S	S	CTZ
11658_8#84	S	S	CTZ
11658_8#85	S	S	CTZ
11658_8#86	S	S	CTZ
11658_8#87	S	S	CTZ
11658_8#88	S	S	CTZ
11658_8#89	S	S	CTZ
11658_8#90	S	S	CTZ
11658_8#91	S	S	CTZ
11658_8#92	S	S	CTZ
11658_8#93	R	R	CTZ
11658_8#94	S	S	CTZ
11658_8#95	S	S	CTZ
11658_8#96	S	S	CTZ
11679_4#10	S	S	CTZ
11679_4#11	S	S	CTZ
11679_4#12	S	S	CTZ
11679_4#13	S	S	CTZ
11679_4#14	S	S	CTZ
11679_4#15	S	S	CTZ
11679_4#16	S	S	CTZ
11679_4#17	S	S	CTZ
11679_4#18	S	S	CTZ
11679_4#19	S	S	CTZ
11679_4#1	R	R	CTZ
11679_4#20	S	S	CTZ
11679_4#21	S	S	CTZ
11679_4#22	S	S	CTZ
11679_4#23	S	S	CTZ
11679_4#24	S	S	CTZ
11679_4#25	S	S	CTZ
11679_4#26	S	S	CTZ
11679_4#27	S	S	CTZ
11679_4#28	S	S	CTZ
11679_4#29	S	S	CTZ
11679_4#2	S	S	CTZ
11679_4#30	S	S	CTZ
11679_4#31	R	R	CTZ
11679_4#32	S	S	CTZ
11679_4#33	S	S	CTZ
11679_4#34	S	S	CTZ
11679_4#35	S	S	CTZ
11679_4#36	S	S	CTZ
11679_4#37	S	S	CTZ
11679_4#38	S	R	CTZ
11679_4#39	S	S	CTZ
11679_4#3	S	S	CTZ
11679_4#40	S	S	CTZ
11679_4#41	S	S	CTZ
11679_4#42	S	S	CTZ
11679_4#43	S	S	CTZ
11679_4#44	S	S	CTZ
11679_4#45	S	S	CTZ
11679_4#46	S	S	CTZ
11679_4#47	S	S	CTZ
11679_4#48	S	S	CTZ
11679_4#49	S	S	CTZ
11679_4#4	S	S	CTZ
11679_4#50	S	S	CTZ
11679_4#52	R	R	CTZ
11679_4#53	S	S	CTZ
11679_4#54	R	R	CTZ
11679_4#55	S	S	CTZ
11679_4#56	R	R	CTZ
11679_4#57	S	S	CTZ
11679_4#58	S	S	CTZ
11679_4#59	S	S	CTZ
11679_4#5	S	S	CTZ
11679_4#60	S	S	CTZ
11679_4#61	R	R	CTZ
11679_4#62	S	S	CTZ
11679_4#63	S	S	CTZ
11679_4#64	S	S	CTZ
11679_4#65	S	S	CTZ
11679_4#66	S	S	CTZ
11679_4#67	S	S	CTZ
11679_4#68	S	S	CTZ
11679_4#69	S	S	CTZ
11679_4#6	S	S	CTZ
11679_4#70	S	S	CTZ
11679_4#71	S	S	CTZ
11679_4#72	S	S	CTZ
11679_4#73	S	S	CTZ
11679_4#74	S	S	CTZ
11679_4#75	S	S	CTZ
11679_4#76	S	S	CTZ
11679_4#77	S	S	CTZ
11679_4#78	S	S	CTZ
11679_4#79	S	S	CTZ
11679_4#7	S	S	CTZ
11679_4#80	S	S	CTZ
11679_4#81	S	S	CTZ
11679_4#82	S	S	CTZ
11679_4#83	S	S	CTZ
11679_4#84	S	S	CTZ
11679_4#85	S	S	CTZ
11679_4#86	S	S	CTZ
11679_4#87	S	S	CTZ
11679_4#88	S	S	CTZ
11679_4#89	R	R	CTZ
11679_4#8	R	R	CTZ
11679_4#90	S	S	CTZ
11679_4#91	S	S	CTZ
11679_4#92	R	R	CTZ
11679_4#93	S	S	CTZ
11679_4#94	S	S	CTZ
11679_4#95	R	R	CTZ
11679_4#96	S	S	CTZ
11679_4#9	S	S	CTZ
11679_5#10	S	S	CTZ
11679_5#11	S	S	CTZ
11679_5#12	S	S	CTZ
11679_5#13	S	S	CTZ
11679_5#14	S	S	CTZ
11679_5#15	S	S	CTZ
11679_5#16	S	S	CTZ
11679_5#17	S	S	CTZ
11679_5#18	S	S	CTZ
11679_5#19	S	S	CTZ
11679_5#1	S	S	CTZ
11679_5#20	S	S	CTZ
11679_5#21	R	R	CTZ
11679_5#22	S	S	CTZ
11679_5#23	S	S	CTZ
11679_5#24	S	S	CTZ
11679_5#25	S	S	CTZ
11679_5#26	S	S	CTZ
11679_5#27	S	S	CTZ
11679_5#28	S	S	CTZ
11679_5#29	S	S	CTZ
11679_5#2	S	S	CTZ
11679_5#30	S	S	CTZ
11679_5#31	S	S	CTZ
11679_5#32	S	S	CTZ
11679_5#33	S	S	CTZ
11679_5#34	S	S	CTZ
11679_5#35	R	R	CTZ
11679_5#36	R	R	CTZ
11679_5#37	S	S	CTZ
11679_5#38	S	S	CTZ
11679_5#39	S	S	CTZ
11679_5#3	S	S	CTZ
11679_5#40	S	S	CTZ
11679_5#41	S	S	CTZ
11679_5#42	R	R	CTZ
11679_5#43	S	S	CTZ
11679_5#44	S	S	CTZ
11679_5#45	S	S	CTZ
11679_5#46	S	S	CTZ
11679_5#47	S	S	CTZ
11679_5#48	S	S	CTZ
11679_5#49	S	S	CTZ
11679_5#4	S	S	CTZ
11679_5#50	S	S	CTZ
11679_5#51	S	S	CTZ
11679_5#52	S	S	CTZ
11679_5#53	S	S	CTZ
11679_5#54	S	S	CTZ
11679_5#55	S	S	CTZ
11679_5#56	S	S	CTZ
11679_5#57	S	S	CTZ
11679_5#58	S	S	CTZ
11679_5#59	S	S	CTZ
11679_5#5	S	S	CTZ
11679_5#60	S	S	CTZ
11679_5#61	S	S	CTZ
11679_5#62	S	S	CTZ
11679_5#63	S	S	CTZ
11679_5#64	S	S	CTZ
11679_5#65	S	S	CTZ
11679_5#66	S	S	CTZ
11679_5#67	S	S	CTZ
11679_5#68	R	R	CTZ
11679_5#69	S	S	CTZ
11679_5#6	S	S	CTZ
11679_5#70	S	S	CTZ
11679_5#71	S	S	CTZ
11679_5#72	S	S	CTZ
11679_5#73	S	S	CTZ
11679_5#74	S	S	CTZ
11679_5#75	S	S	CTZ
11679_5#76	S	S	CTZ
11679_5#77	S	S	CTZ
11679_5#78	S	S	CTZ
11679_5#79	S	S	CTZ
11679_5#7	S	S	CTZ
11679_5#80	S	S	CTZ
11679_5#81	S	S	CTZ
11679_5#82	S	S	CTZ
11679_5#83	S	S	CTZ
11679_5#84	S	S	CTZ
11679_5#85	S	S	CTZ
11679_5#86	S	S	CTZ
11679_5#87	S	S	CTZ
11679_5#88	S	S	CTZ
11679_5#89	S	S	CTZ
11679_5#8	S	S	CTZ
11679_5#90	S	S	CTZ
11679_5#91	S	S	CTZ
11679_5#92	S	S	CTZ
11679_5#93	S	S	CTZ
11679_5#94	R	R	CTZ
11679_5#95	S	S	CTZ
11679_5#96	S	S	CTZ
11679_5#9	S	S	CTZ
11679_6#10	S	S	CTZ
11679_6#11	S	S	CTZ
11679_6#12	S	S	CTZ
11679_6#13	S	S	CTZ
11679_6#14	S	S	CTZ
11679_6#15	S	S	CTZ
11679_6#18	S	S	CTZ
11679_6#19	S	S	CTZ
11679_6#1	S	S	CTZ
11679_6#20	S	S	CTZ
11679_6#21	S	S	CTZ
11679_6#22	S	S	CTZ
11679_6#23	S	S	CTZ
11679_6#24	S	S	CTZ
11679_6#25	S	S	CTZ
11679_6#26	S	S	CTZ
11679_6#27	S	S	CTZ
11679_6#28	S	S	CTZ
11679_6#29	S	S	CTZ
11679_6#2	S	S	CTZ
11679_6#30	S	S	CTZ
11679_6#31	S	S	CTZ
11679_6#32	S	S	CTZ
11679_6#33	S	S	CTZ
11679_6#34	S	S	CTZ
11679_6#35	S	S	CTZ
11679_6#36	S	S	CTZ
11679_6#37	S	S	CTZ
11679_6#38	S	S	CTZ
11679_6#39	S	S	CTZ
11679_6#3	S	S	CTZ
11679_6#40	S	S	CTZ
11679_6#41	S	S	CTZ
11679_6#42	S	S	CTZ
11679_6#43	S	S	CTZ
11679_6#44	S	S	CTZ
11679_6#45	S	S	CTZ
11679_6#46	S	S	CTZ
11679_6#47	S	S	CTZ
11679_6#48	S	S	CTZ
11679_6#49	S	S	CTZ
11679_6#4	S	S	CTZ
11679_6#50	S	S	CTZ
11679_6#51	S	S	CTZ
11679_6#52	S	S	CTZ
11679_6#53	S	S	CTZ
11679_6#54	S	S	CTZ
11679_6#55	S	S	CTZ
11679_6#56	S	S	CTZ
11679_6#57	S	S	CTZ
11679_6#58	S	S	CTZ
11679_6#59	R	R	CTZ
11679_6#5	S	S	CTZ
11679_6#60	S	S	CTZ
11679_6#61	S	S	CTZ
11679_6#62	S	S	CTZ
11679_6#63	S	S	CTZ
11679_6#64	S	S	CTZ
11679_6#65	S	S	CTZ
11679_6#66	S	S	CTZ
11679_6#67	S	S	CTZ
11679_6#68	S	S	CTZ
11679_6#69	S	S	CTZ
11679_6#70	S	S	CTZ
11679_6#71	S	S	CTZ
11679_6#72	R	R	CTZ
11679_6#73	S	S	CTZ
11679_6#74	S	S	CTZ
11679_6#75	S	S	CTZ
11679_6#76	S	S	CTZ
11679_6#77	S	S	CTZ
11679_6#78	S	S	CTZ
11679_6#79	S	S	CTZ
11679_6#7	S	S	CTZ
11679_6#80	S	S	CTZ
11679_6#81	S	S	CTZ
11679_6#82	S	S	CTZ
11679_6#83	S	S	CTZ
11679_6#84	S	S	CTZ
11679_6#85	S	S	CTZ
11679_6#86	S	S	CTZ
11679_6#87	S	S	CTZ
11679_6#88	S	S	CTZ
11679_6#89	S	S	CTZ
11679_6#8	S	S	CTZ
11679_6#90	S	S	CTZ
11679_6#91	S	S	CTZ
11679_6#92	R	R	CTZ
11679_6#93	R	R	CTZ
11679_6#94	R	R	CTZ
11679_6#95	S	S	CTZ
11679_6#96	S	S	CTZ
11679_6#9	S	S	CTZ
11679_7#10	S	S	CTZ
11679_7#11	S	S	CTZ
11679_7#12	S	S	CTZ
11679_7#13	S	S	CTZ
11679_7#14	S	S	CTZ
11679_7#15	S	S	CTZ
11679_7#16	S	S	CTZ
11679_7#17	S	S	CTZ
11679_7#18	S	S	CTZ
11679_7#19	S	S	CTZ
11679_7#1	S	S	CTZ
11679_7#20	S	S	CTZ
11679_7#21	S	S	CTZ
11679_7#22	S	S	CTZ
11679_7#23	S	S	CTZ
11679_7#24	S	S	CTZ
11679_7#26	S	S	CTZ
11679_7#27	S	S	CTZ
11679_7#28	S	S	CTZ
11679_7#29	S	S	CTZ
11679_7#2	S	S	CTZ
11679_7#30	S	S	CTZ
11679_7#31	S	S	CTZ
11679_7#32	S	S	CTZ
11679_7#34	S	S	CTZ
11679_7#35	S	S	CTZ
11679_7#36	S	S	CTZ
11679_7#37	S	S	CTZ
11679_7#38	S	S	CTZ
11679_7#39	S	S	CTZ
11679_7#40	S	S	CTZ
11679_7#41	S	S	CTZ
11679_7#42	S	S	CTZ
11679_7#43	S	S	CTZ
11679_7#44	R	R	CTZ
11679_7#45	S	S	CTZ
11679_7#46	S	S	CTZ
11679_7#47	S	S	CTZ
11679_7#48	S	S	CTZ
11679_7#49	S	S	CTZ
11679_7#4	S	S	CTZ
11679_7#50	S	S	CTZ
11679_7#51	S	S	CTZ
11679_7#52	S	S	CTZ
11679_7#53	S	S	CTZ
11679_7#54	R	R	CTZ
11679_7#55	S	S	CTZ
11679_7#56	S	S	CTZ
11679_7#57	S	S	CTZ
11679_7#58	S	S	CTZ
11679_7#59	S	S	CTZ
11679_7#5	S	R	CTZ
11679_7#60	S	S	CTZ
11679_7#61	S	S	CTZ
11679_7#62	S	S	CTZ
11679_7#63	R	R	CTZ
11679_7#64	S	S	CTZ
11679_7#65	S	S	CTZ
11679_7#66	S	S	CTZ
11679_7#67	S	S	CTZ
11679_7#68	S	S	CTZ
11679_7#69	S	S	CTZ
11679_7#6	S	S	CTZ
11679_7#70	S	S	CTZ
11679_7#71	S	S	CTZ
11679_7#72	S	S	CTZ
11679_7#73	S	S	CTZ
11679_7#74	S	S	CTZ
11679_7#75	S	S	CTZ
11679_7#76	S	S	CTZ
11679_7#77	S	S	CTZ
11679_7#78	S	S	CTZ
11679_7#79	S	S	CTZ
11679_7#80	S	S	CTZ
11679_7#81	S	S	CTZ
11679_7#82	S	S	CTZ
11679_7#83	S	S	CTZ
11679_7#84	S	S	CTZ
11679_7#85	S	S	CTZ
11679_7#86	S	S	CTZ
11679_7#87	S	S	CTZ
11679_7#88	S	S	CTZ
11679_7#89	S	S	CTZ
11679_7#8	S	S	CTZ
11679_7#90	S	S	CTZ
11679_7#91	S	S	CTZ
11679_7#92	S	S	CTZ
11679_7#93	S	S	CTZ
11679_7#94	S	S	CTZ
11679_7#95	R	R	CTZ
11679_7#96	S	S	CTZ
11679_7#9	S	S	CTZ
11679_8#10	S	S	CTZ
11679_8#11	R	R	CTZ
11679_8#12	S	S	CTZ
11679_8#13	S	S	CTZ
11679_8#14	S	S	CTZ
11679_8#15	S	S	CTZ
11679_8#16	S	S	CTZ
11679_8#17	S	S	CTZ
11679_8#18	S	S	CTZ
11679_8#19	S	S	CTZ
11679_8#1	S	S	CTZ
11679_8#20	S	S	CTZ
11679_8#21	S	S	CTZ
11679_8#22	S	S	CTZ
11679_8#23	S	S	CTZ
11679_8#24	S	S	CTZ
11679_8#25	S	S	CTZ
11679_8#26	S	S	CTZ
11679_8#27	S	S	CTZ
11679_8#28	S	S	CTZ
11679_8#29	S	S	CTZ
11679_8#2	S	S	CTZ
11679_8#30	S	S	CTZ
11679_8#31	S	S	CTZ
11679_8#32	S	S	CTZ
11679_8#33	R	R	CTZ
11679_8#34	S	S	CTZ
11679_8#35	S	S	CTZ
11679_8#36	S	S	CTZ
11679_8#37	S	S	CTZ
11679_8#38	S	S	CTZ
11679_8#39	S	S	CTZ
11679_8#3	S	S	CTZ
11679_8#40	S	S	CTZ
11679_8#41	S	S	CTZ
11679_8#42	S	S	CTZ
11679_8#43	S	S	CTZ
11679_8#44	S	S	CTZ
11679_8#45	S	S	CTZ
11679_8#46	S	S	CTZ
11679_8#47	S	S	CTZ
11679_8#48	S	S	CTZ
11679_8#49	S	S	CTZ
11679_8#4	S	S	CTZ
11679_8#50	S	S	CTZ
11679_8#52	S	S	CTZ
11679_8#53	S	S	CTZ
11679_8#54	S	S	CTZ
11679_8#55	R	R	CTZ
11679_8#56	S	S	CTZ
11679_8#57	S	S	CTZ
11679_8#58	S	S	CTZ
11679_8#59	S	S	CTZ
11679_8#5	S	S	CTZ
11679_8#60	S	S	CTZ
11679_8#61	S	S	CTZ
11679_8#62	S	S	CTZ
11679_8#63	S	S	CTZ
11679_8#64	R	R	CTZ
11679_8#65	S	S	CTZ
11679_8#66	S	S	CTZ
11679_8#67	S	S	CTZ
11679_8#68	S	S	CTZ
11679_8#69	S	S	CTZ
11679_8#6	S	S	CTZ
11679_8#70	S	S	CTZ
11679_8#71	S	S	CTZ
11679_8#72	S	S	CTZ
11679_8#73	S	S	CTZ
11679_8#74	S	S	CTZ
11679_8#75	S	S	CTZ
11679_8#76	S	S	CTZ
11679_8#77	S	S	CTZ
11679_8#78	S	S	CTZ
11679_8#79	S	S	CTZ
11679_8#7	S	S	CTZ
11679_8#80	R	R	CTZ
11679_8#81	S	S	CTZ
11679_8#82	S	S	CTZ
11679_8#83	S	S	CTZ
11679_8#84	S	S	CTZ
11679_8#85	S	S	CTZ
11679_8#86	S	S	CTZ
11679_8#87	S	S	CTZ
11679_8#88	S	S	CTZ
11679_8#89	S	S	CTZ
11679_8#8	S	S	CTZ
11679_8#90	S	S	CTZ
11679_8#91	S	S	CTZ
11679_8#92	S	S	CTZ
11679_8#93	S	S	CTZ
11679_8#94	S	S	CTZ
11679_8#95	S	S	CTZ
11679_8#96	S	S	CTZ
11679_8#9	S	R	CTZ
11791_3#10	S	S	CTZ
11791_3#11	S	S	CTZ
11791_3#12	S	S	CTZ
11791_3#13	S	S	CTZ
11791_3#14	S	S	CTZ
11791_3#15	S	S	CTZ
11791_3#16	S	S	CTZ
11791_3#17	S	S	CTZ
11791_3#18	S	S	CTZ
11791_3#19	S	S	CTZ
11791_3#1	S	S	CTZ
11791_3#20	S	S	CTZ
11791_3#21	S	S	CTZ
11791_3#22	S	S	CTZ
11791_3#23	S	S	CTZ
11791_3#24	S	S	CTZ
11791_3#25	S	S	CTZ
11791_3#26	S	S	CTZ
11791_3#27	S	S	CTZ
11791_3#28	S	S	CTZ
11791_3#29	S	S	CTZ
11791_3#2	S	S	CTZ
11791_3#30	S	S	CTZ
11791_3#31	S	S	CTZ
11791_3#32	S	S	CTZ
11791_3#33	S	S	CTZ
11791_3#34	S	S	CTZ
11791_3#35	S	S	CTZ
11791_3#36	S	S	CTZ
11791_3#37	S	S	CTZ
11791_3#38	S	S	CTZ
11791_3#39	S	S	CTZ
11791_3#3	S	S	CTZ
11791_3#40	S	S	CTZ
11791_3#41	S	S	CTZ
11791_3#42	S	S	CTZ
11791_3#43	R	R	CTZ
11791_3#44	S	S	CTZ
11791_3#45	S	S	CTZ
11791_3#46	S	S	CTZ
11791_3#47	S	S	CTZ
11791_3#48	S	S	CTZ
11791_3#49	S	S	CTZ
11791_3#4	S	S	CTZ
11791_3#50	S	S	CTZ
11791_3#51	S	S	CTZ
11791_3#52	S	S	CTZ
11791_3#53	S	S	CTZ
11791_3#54	S	S	CTZ
11791_3#55	S	S	CTZ
11791_3#56	S	S	CTZ
11791_3#57	S	S	CTZ
11791_3#58	S	S	CTZ
11791_3#59	S	S	CTZ
11791_3#5	S	S	CTZ
11791_3#60	S	S	CTZ
11791_3#61	S	S	CTZ
11791_3#62	S	S	CTZ
11791_3#63	S	S	CTZ
11791_3#64	S	S	CTZ
11791_3#65	S	S	CTZ
11791_3#66	S	S	CTZ
11791_3#67	S	S	CTZ
11791_3#68	S	S	CTZ
11791_3#69	S	R	CTZ
11791_3#6	S	S	CTZ
11791_3#70	S	S	CTZ
11791_3#71	S	S	CTZ
11791_3#72	S	S	CTZ
11791_3#73	S	S	CTZ
11791_3#74	S	S	CTZ
11791_3#75	S	S	CTZ
11791_3#76	S	S	CTZ
11791_3#77	S	S	CTZ
11791_3#78	S	S	CTZ
11791_3#79	S	S	CTZ
11791_3#7	S	S	CTZ
11791_3#80	S	S	CTZ
11791_3#81	S	S	CTZ
11791_3#82	S	S	CTZ
11791_3#83	S	S	CTZ
11791_3#84	S	S	CTZ
11791_3#85	S	S	CTZ
11791_3#86	S	S	CTZ
11791_3#87	S	S	CTZ
11791_3#88	S	S	CTZ
11791_3#89	S	S	CTZ
11791_3#8	S	S	CTZ
11791_3#90	S	S	CTZ
11791_3#91	S	S	CTZ
11791_3#92	S	S	CTZ
11791_3#93	S	S	CTZ
11791_3#94	S	S	CTZ
11791_3#95	S	S	CTZ
11791_3#96	S	S	CTZ
11791_3#9	S	S	CTZ
11791_6#10	S	S	CTZ
11791_6#11	S	S	CTZ
11791_6#12	S	S	CTZ
11791_6#13	S	S	CTZ
11791_6#14	S	S	CTZ
11791_6#15	S	S	CTZ
11791_6#16	S	S	CTZ
11791_6#17	S	S	CTZ
11791_6#18	S	S	CTZ
11791_6#19	S	S	CTZ
11791_6#1	S	S	CTZ
11791_6#20	S	S	CTZ
11791_6#21	S	S	CTZ
11791_6#22	S	S	CTZ
11791_6#23	S	S	CTZ
11791_6#24	R	R	CTZ
11791_6#25	S	S	CTZ
11791_6#26	S	S	CTZ
11791_6#27	S	S	CTZ
11791_6#28	S	S	CTZ
11791_6#29	R	R	CTZ
11791_6#2	S	S	CTZ
11791_6#30	S	S	CTZ
11791_6#32	S	S	CTZ
11791_6#33	S	S	CTZ
11791_6#34	S	S	CTZ
11791_6#35	S	S	CTZ
11791_6#36	S	S	CTZ
11791_6#37	S	S	CTZ
11791_6#38	S	S	CTZ
11791_6#39	S	S	CTZ
11791_6#3	S	S	CTZ
11791_6#4	S	S	CTZ
11791_6#5	S	S	CTZ
11791_6#6	S	S	CTZ
11791_6#7	S	S	CTZ
11791_6#9	S	S	CTZ
11791_7#10	S	S	CTZ
11791_7#11	S	S	CTZ
11791_7#12	S	S	CTZ
11791_7#13	S	S	CTZ
11791_7#14	S	S	CTZ
11791_7#15	S	S	CTZ
11791_7#16	S	S	CTZ
11791_7#17	S	S	CTZ
11791_7#18	S	S	CTZ
11791_7#19	S	S	CTZ
11791_7#1	S	S	CTZ
11791_7#20	S	S	CTZ
11791_7#21	S	S	CTZ
11791_7#22	S	S	CTZ
11791_7#23	S	S	CTZ
11791_7#24	S	S	CTZ
11791_7#25	S	S	CTZ
11791_7#26	S	S	CTZ
11791_7#27	S	S	CTZ
11791_7#28	S	S	CTZ
11791_7#29	S	S	CTZ
11791_7#2	S	S	CTZ
11791_7#30	S	S	CTZ
11791_7#32	S	S	CTZ
11791_7#33	S	S	CTZ
11791_7#34	S	S	CTZ
11791_7#35	S	S	CTZ
11791_7#36	S	S	CTZ
11791_7#37	S	S	CTZ
11791_7#38	S	S	CTZ
11791_7#39	S	S	CTZ
11791_7#3	S	S	CTZ
11791_7#40	S	S	CTZ
11791_7#41	S	S	CTZ
11791_7#42	R	R	CTZ
11791_7#44	S	S	CTZ
11791_7#45	S	S	CTZ
11791_7#46	S	S	CTZ
11791_7#47	S	S	CTZ
11791_7#48	S	S	CTZ
11791_7#49	S	S	CTZ
11791_7#4	S	S	CTZ
11791_7#50	S	S	CTZ
11791_7#51	S	S	CTZ
11791_7#52	S	S	CTZ
11791_7#53	S	S	CTZ
11791_7#54	S	S	CTZ
11791_7#55	R	R	CTZ
11791_7#56	S	S	CTZ
11791_7#57	S	S	CTZ
11791_7#58	S	S	CTZ
11791_7#59	S	S	CTZ
11791_7#5	S	S	CTZ
11791_7#60	R	R	CTZ
11791_7#61	S	S	CTZ
11791_7#62	S	S	CTZ
11791_7#63	S	S	CTZ
11791_7#64	S	S	CTZ
11791_7#65	S	S	CTZ
11791_7#66	S	S	CTZ
11791_7#67	S	S	CTZ
11791_7#68	S	S	CTZ
11791_7#69	S	S	CTZ
11791_7#6	S	S	CTZ
11791_7#70	S	S	CTZ
11791_7#7	R	R	CTZ
11791_7#9	S	S	CTZ
11893_8#71	S	S	CTZ
12045_3#57	S	S	CTZ
12045_3#58	S	S	CTZ
12045_3#59	S	S	CTZ
12045_3#60	S	S	CTZ
12045_3#61	S	S	CTZ
12045_3#62	S	S	CTZ
12045_3#63	S	S	CTZ
12045_3#64	S	S	CTZ
12045_3#65	S	S	CTZ
12045_3#66	S	S	CTZ
12045_3#67	S	S	CTZ
18090_6#33	R	R	CTZ
18090_6#34	S	S	CTZ
18090_6#35	S	S	CTZ
18090_6#36	S	S	CTZ
18090_6#37	R	R	CTZ
18090_6#38	R	R	CTZ
18090_6#39	R	R	CTZ
18090_6#40	S	S	CTZ
18090_6#41	R	R	CTZ
18090_6#42	R	R	CTZ
18090_6#43	S	S	CTZ
18090_6#44	S	S	CTZ
18090_6#45	R	R	CTZ
18090_6#46	R	R	CTZ
18090_6#47	S	S	CTZ
18090_6#48	S	S	CTZ
18090_6#49	S	S	CTZ
18090_6#50	R	R	CTZ
18090_6#51	R	R	CTZ
18090_6#52	S	S	CTZ
18090_6#53	R	R	CTZ
18090_6#54	R	R	CTZ
18090_6#55	R	R	CTZ
18090_6#56	R	R	CTZ
18090_6#57	R	R	CTZ
18090_6#58	R	R	CTZ
18090_6#59	R	R	CTZ
18090_6#60	R	R	CTZ
18090_6#61	R	R	CTZ
18090_6#62	R	R	CTZ
18090_6#63	R	R	CTZ
18090_6#80	R	R	CTZ
18090_6#81	R	R	CTZ
18090_6#82	R	R	CTZ
18090_6#83	R	R	CTZ
18090_6#84	R	R	CTZ
18090_6#85	R	R	CTZ
18090_6#86	R	R	CTZ
18090_6#87	R	R	CTZ
18090_6#88	S	S	CTZ
18090_6#89	R	R	CTZ
18090_6#90	S	S	CTZ
18090_6#91	S	S	CTZ
18090_6#92	R	R	CTZ
18090_6#93	S	S	CTZ
18090_6#94	R	R	CTZ
18090_6#95	R	R	CTZ
18090_7#10	S	S	CTZ
18090_7#11	R	R	CTZ
18090_7#12	R	R	CTZ
18090_7#13	R	R	CTZ
18090_7#14	R	R	CTZ
18090_7#15	R	R	CTZ
18090_7#16	R	R	CTZ
18090_7#17	R	R	CTZ
18090_7#18	R	R	CTZ
18090_7#19	R	R	CTZ
18090_7#1	R	R	CTZ
18090_7#20	S	S	CTZ
18090_7#21	R	R	CTZ
18090_7#22	R	R	CTZ
18090_7#23	S	S	CTZ
18090_7#24	R	R	CTZ
18090_7#25	R	R	CTZ
18090_7#26	S	S	CTZ
18090_7#27	R	R	CTZ
18090_7#28	R	R	CTZ
18090_7#29	S	R	CTZ
18090_7#2	R	R	CTZ
18090_7#30	R	R	CTZ
18090_7#31	R	R	CTZ
18090_7#32	R	R	CTZ
18090_7#33	R	R	CTZ
18090_7#34	R	R	CTZ
18090_7#35	R	R	CTZ
18090_7#36	S	S	CTZ
18090_7#37	S	S	CTZ
18090_7#38	S	R	CTZ
18090_7#39	R	R	CTZ
18090_7#3	R	R	CTZ
18090_7#40	R	R	CTZ
18090_7#41	R	R	CTZ
18090_7#43	R	R	CTZ
18090_7#44	R	R	CTZ
18090_7#45	R	R	CTZ
18090_7#46	R	R	CTZ
18090_7#47	S	S	CTZ
18090_7#48	S	S	CTZ
18090_7#49	S	S	CTZ
18090_7#4	R	R	CTZ
18090_7#50	R	R	CTZ
18090_7#51	R	R	CTZ
18090_7#52	S	S	CTZ
18090_7#53	S	S	CTZ
18090_7#54	S	S	CTZ
18090_7#55	R	R	CTZ
18090_7#56	R	R	CTZ
18090_7#57	R	R	CTZ
18090_7#58	S	S	CTZ
18090_7#59	R	R	CTZ
18090_7#5	S	S	CTZ
18090_7#60	R	R	CTZ
18090_7#62	S	R	CTZ
18090_7#63	R	R	CTZ
18090_7#64	S	S	CTZ
18090_7#65	R	R	CTZ
18090_7#66	R	R	CTZ
18090_7#67	S	S	CTZ
18090_7#68	R	R	CTZ
18090_7#69	S	S	CTZ
18090_7#6	R	R	CTZ
18090_7#70	R	R	CTZ
18090_7#71	R	R	CTZ
18090_7#72	R	R	CTZ
18090_7#73	R	R	CTZ
18090_7#74	R	R	CTZ
18090_7#75	R	R	CTZ
18090_7#76	R	R	CTZ
18090_7#77	R	R	CTZ
18090_7#78	R	R	CTZ
18090_7#79	R	R	CTZ
18090_7#7	R	R	CTZ
18090_7#80	R	R	CTZ
18090_7#81	R	R	CTZ
18090_7#82	R	R	CTZ
18090_7#83	R	R	CTZ
18090_7#84	R	R	CTZ
18090_7#85	S	S	CTZ
18090_7#86	R	R	CTZ
18090_7#87	S	S	CTZ
18090_7#88	S	S	CTZ
18090_7#89	S	S	CTZ
18090_7#8	R	R	CTZ
18090_7#90	R	R	CTZ
18090_7#91	R	R	CTZ
18090_7#92	R	R	CTZ
18090_7#93	R	R	CTZ
18090_7#94	R	R	CTZ
18090_7#9	R	R	CTZ
18090_8#10	R	R	CTZ
18090_8#11	R	R	CTZ
18090_8#12	S	S	CTZ
18090_8#13	R	R	CTZ
18090_8#14	R	R	CTZ
18090_8#15	R	R	CTZ
18090_8#16	R	R	CTZ
18090_8#17	R	R	CTZ
18090_8#18	R	R	CTZ
18090_8#19	S	S	CTZ
18090_8#1	R	R	CTZ
18090_8#20	S	S	CTZ
18090_8#21	S	S	CTZ
18090_8#22	R	R	CTZ
18090_8#23	R	R	CTZ
18090_8#24	R	R	CTZ
18090_8#25	S	S	CTZ
18090_8#26	R	R	CTZ
18090_8#27	R	R	CTZ
18090_8#28	R	R	CTZ
18090_8#29	S	S	CTZ
18090_8#2	S	S	CTZ
18090_8#30	S	S	CTZ
18090_8#31	R	R	CTZ
18090_8#33	S	S	CTZ
18090_8#3	R	R	CTZ
18090_8#46	S	S	CTZ
18090_8#4	R	R	CTZ
18090_8#5	S	S	CTZ
18090_8#6	S	S	CTZ
18090_8#7	S	S	CTZ
18090_8#84	R	R	CTZ
18090_8#8	R	R	CTZ
24742_1#11	S	S	CTZ
24742_1#12	S	S	CTZ
24742_1#134	S	S	CTZ
24742_1#13	S	S	CTZ
24742_1#140	R	R	CTZ
24742_1#145	S	S	CTZ
24742_1#148	S	S	CTZ
24742_1#14	S	S	CTZ
24742_1#156	R	R	CTZ
24742_1#157	R	R	CTZ
24742_1#159	S	S	CTZ
24742_1#15	S	S	CTZ
24742_1#164	S	S	CTZ
24742_1#165	S	S	CTZ
24742_1#166	S	S	CTZ
24742_1#168	R	R	CTZ
24742_1#16	S	S	CTZ
24742_1#170	S	S	CTZ
24742_1#171	S	S	CTZ
24742_1#172	S	S	CTZ
24742_1#173	R	R	CTZ
24742_1#174	S	S	CTZ
24742_1#175	S	S	CTZ
24742_1#176	S	S	CTZ
24742_1#177	S	S	CTZ
24742_1#178	S	S	CTZ
24742_1#179	R	R	CTZ
24742_1#17	S	S	CTZ
24742_1#180	S	S	CTZ
24742_1#181	S	S	CTZ
24742_1#182	S	S	CTZ
24742_1#183	R	R	CTZ
24742_1#184	S	S	CTZ
24742_1#185	R	R	CTZ
24742_1#186	S	S	CTZ
24742_1#187	S	S	CTZ
24742_1#188	S	S	CTZ
24742_1#189	S	S	CTZ
24742_1#18	S	S	CTZ
24742_1#190	R	R	CTZ
24742_1#191	R	R	CTZ
24742_1#192	S	S	CTZ
24742_1#193	S	S	CTZ
24742_1#194	R	R	CTZ
24742_1#195	R	R	CTZ
24742_1#196	R	R	CTZ
24742_1#197	S	S	CTZ
24742_1#198	S	S	CTZ
24742_1#199	S	S	CTZ
24742_1#19	S	S	CTZ
24742_1#1	R	R	CTZ
24742_1#200	S	S	CTZ
24742_1#201	S	S	CTZ
24742_1#205	R	R	CTZ
24742_1#207	R	R	CTZ
24742_1#208	R	R	CTZ
24742_1#209	R	R	CTZ
24742_1#20	S	S	CTZ
24742_1#210	R	R	CTZ
24742_1#211	R	R	CTZ
24742_1#212	R	R	CTZ
24742_1#213	R	R	CTZ
24742_1#214	R	R	CTZ
24742_1#215	R	R	CTZ
24742_1#216	R	R	CTZ
24742_1#217	R	R	CTZ
24742_1#218	R	R	CTZ
24742_1#219	R	R	CTZ
24742_1#21	S	S	CTZ
24742_1#220	R	R	CTZ
24742_1#221	R	R	CTZ
24742_1#222	R	R	CTZ
24742_1#223	R	R	CTZ
24742_1#224	R	R	CTZ
24742_1#225	R	R	CTZ
24742_1#226	R	R	CTZ
24742_1#227	R	R	CTZ
24742_1#228	R	R	CTZ
24742_1#229	R	R	CTZ
24742_1#230	R	R	CTZ
24742_1#231	R	R	CTZ
24742_1#232	R	R	CTZ
24742_1#233	R	R	CTZ
24742_1#234	R	R	CTZ
24742_1#235	R	R	CTZ
24742_1#236	R	R	CTZ
24742_1#237	R	R	CTZ
24742_1#238	R	R	CTZ
24742_1#239	R	R	CTZ
24742_1#240	R	R	CTZ
24742_1#241	R	R	CTZ
24742_1#242	R	R	CTZ
24742_1#243	R	R	CTZ
24742_1#244	R	R	CTZ
24742_1#245	R	R	CTZ
24742_1#246	R	R	CTZ
24742_1#248	S	S	CTZ
24742_1#249	S	S	CTZ
24742_1#251	S	S	CTZ
24742_1#252	S	S	CTZ
24742_1#253	S	S	CTZ
24742_1#255	S	S	CTZ
24742_1#256	R	R	CTZ
24742_1#258	S	S	CTZ
24742_1#259	S	S	CTZ
24742_1#260	S	S	CTZ
24742_1#261	R	R	CTZ
24742_1#262	S	S	CTZ
24742_1#263	S	S	CTZ
24742_1#264	S	S	CTZ
24742_1#265	S	S	CTZ
24742_1#266	S	S	CTZ
24742_1#268	R	R	CTZ
24742_1#269	R	R	CTZ
24742_1#270	R	R	CTZ
24742_1#271	R	R	CTZ
24742_1#272	R	R	CTZ
24742_1#273	R	R	CTZ
24742_1#274	R	R	CTZ
24742_1#275	R	R	CTZ
24742_1#276	R	R	CTZ
24742_1#277	S	S	CTZ
24742_1#278	S	S	CTZ
24742_1#279	R	R	CTZ
24742_1#280	R	R	CTZ
24742_1#281	S	S	CTZ
24742_1#282	S	S	CTZ
24742_1#283	S	S	CTZ
24742_1#285	S	S	CTZ
24742_1#286	S	S	CTZ
24742_1#287	S	S	CTZ
24742_1#288	S	S	CTZ
24742_1#289	S	S	CTZ
24742_1#290	S	S	CTZ
24742_1#291	S	S	CTZ
24742_1#292	S	S	CTZ
24742_1#294	S	S	CTZ
24742_1#2	R	R	CTZ
24742_1#300	R	R	CTZ
24742_1#301	R	R	CTZ
24742_1#302	R	R	CTZ
24742_1#303	R	R	CTZ
24742_1#304	R	R	CTZ
24742_1#320	S	S	CTZ
24742_1#322	S	S	CTZ
24742_1#327	S	S	CTZ
24742_1#328	R	R	CTZ
24742_1#332	R	R	CTZ
24742_1#333	R	R	CTZ
24742_1#334	S	S	CTZ
24742_1#335	S	S	CTZ
24742_1#336	R	R	CTZ
24742_1#339	R	R	CTZ
24742_1#341	S	S	CTZ
24742_1#342	S	S	CTZ
24742_1#343	S	S	CTZ
24742_1#345	S	R	CTZ
24742_1#347	S	S	CTZ
24742_1#348	S	S	CTZ
24742_1#350	S	S	CTZ
24742_1#352	R	R	CTZ
24742_1#353	R	R	CTZ
24742_1#354	R	R	CTZ
24742_1#355	R	R	CTZ
24742_1#356	R	R	CTZ
24742_1#357	S	R	CTZ
24742_1#358	R	R	CTZ
24742_1#360	R	R	CTZ
24742_1#361	R	R	CTZ
24742_1#362	R	R	CTZ
24742_1#363	R	R	CTZ
24742_1#364	R	R	CTZ
24742_1#365	R	R	CTZ
24742_1#366	R	R	CTZ
24742_1#367	S	S	CTZ
24742_1#368	S	S	CTZ
24742_1#369	S	S	CTZ
24742_1#370	S	S	CTZ
24742_1#372	S	S	CTZ
24742_1#373	S	S	CTZ
24742_1#374	S	S	CTZ
24742_1#375	S	S	CTZ
24742_1#376	S	S	CTZ
24742_1#377	S	S	CTZ
24742_1#378	S	S	CTZ
24742_1#379	S	S	CTZ
24742_1#381	S	S	CTZ
24742_1#382	S	S	CTZ
24742_1#3	R	R	CTZ
24742_1#4	R	R	CTZ
24742_1#57	R	R	CTZ
24742_1#58	R	R	CTZ
24742_1#5	R	R	CTZ
24742_1#6	S	R	CTZ
24742_1#7	R	R	CTZ
24742_1#8	S	S	CTZ
24742_1#9	S	S	CTZ
11657_5#10	S	S	CTX
11657_5#11	S	S	CTX
11657_5#12	S	S	CTX
11657_5#13	S	S	CTX
11657_5#14	S	S	CTX
11657_5#15	S	S	CTX
11657_5#16	S	S	CTX
11657_5#17	S	S	CTX
11657_5#18	S	S	CTX
11657_5#19	S	S	CTX
11657_5#1	S	S	CTX
11657_5#20	S	S	CTX
11657_5#21	S	S	CTX
11657_5#22	S	S	CTX
11657_5#23	S	S	CTX
11657_5#24	R	R	CTX
11657_5#28	S	S	CTX
11657_5#2	S	S	CTX
11657_5#31	S	S	CTX
11657_5#32	S	S	CTX
11657_5#33	S	S	CTX
11657_5#34	S	S	CTX
11657_5#35	S	S	CTX
11657_5#36	S	S	CTX
11657_5#37	S	S	CTX
11657_5#38	S	S	CTX
11657_5#39	S	S	CTX
11657_5#3	S	S	CTX
11657_5#40	R	R	CTX
11657_5#41	S	S	CTX
11657_5#42	S	S	CTX
11657_5#43	S	S	CTX
11657_5#44	S	S	CTX
11657_5#46	R	R	CTX
11657_5#47	S	S	CTX
11657_5#48	S	S	CTX
11657_5#49	S	S	CTX
11657_5#4	S	S	CTX
11657_5#50	S	S	CTX
11657_5#51	S	S	CTX
11657_5#52	R	R	CTX
11657_5#53	S	S	CTX
11657_5#54	S	S	CTX
11657_5#55	S	S	CTX
11657_5#56	S	S	CTX
11657_5#57	S	S	CTX
11657_5#58	S	S	CTX
11657_5#59	S	S	CTX
11657_5#5	S	S	CTX
11657_5#60	S	S	CTX
11657_5#61	R	R	CTX
11657_5#62	S	S	CTX
11657_5#63	S	S	CTX
11657_5#64	S	S	CTX
11657_5#65	S	S	CTX
11657_5#66	S	S	CTX
11657_5#67	S	S	CTX
11657_5#68	S	S	CTX
11657_5#69	S	S	CTX
11657_5#6	S	S	CTX
11657_5#70	S	S	CTX
11657_5#71	S	S	CTX
11657_5#72	S	S	CTX
11657_5#73	S	S	CTX
11657_5#74	S	S	CTX
11657_5#75	S	S	CTX
11657_5#76	S	S	CTX
11657_5#77	S	S	CTX
11657_5#78	S	S	CTX
11657_5#79	S	S	CTX
11657_5#7	S	S	CTX
11657_5#80	S	S	CTX
11657_5#81	S	S	CTX
11657_5#82	S	S	CTX
11657_5#83	S	S	CTX
11657_5#84	S	S	CTX
11657_5#85	S	S	CTX
11657_5#86	S	S	CTX
11657_5#87	S	S	CTX
11657_5#88	S	S	CTX
11657_5#89	R	R	CTX
11657_5#8	S	S	CTX
11657_5#90	S	S	CTX
11657_5#91	S	S	CTX
11657_5#92	S	S	CTX
11657_5#93	S	S	CTX
11657_5#94	S	S	CTX
11657_5#95	S	S	CTX
11657_5#96	S	S	CTX
11657_5#9	S	S	CTX
11657_6#10	S	S	CTX
11657_6#11	S	S	CTX
11657_6#12	S	S	CTX
11657_6#13	S	S	CTX
11657_6#14	S	S	CTX
11657_6#15	S	S	CTX
11657_6#16	S	S	CTX
11657_6#17	S	S	CTX
11657_6#18	S	S	CTX
11657_6#19	S	S	CTX
11657_6#1	S	S	CTX
11657_6#20	R	R	CTX
11657_6#21	S	S	CTX
11657_6#22	S	S	CTX
11657_6#23	S	S	CTX
11657_6#24	S	S	CTX
11657_6#2	S	S	CTX
11657_6#31	S	S	CTX
11657_6#32	S	S	CTX
11657_6#33	S	S	CTX
11657_6#34	S	S	CTX
11657_6#35	S	S	CTX
11657_6#36	S	S	CTX
11657_6#37	S	S	CTX
11657_6#38	S	S	CTX
11657_6#39	S	S	CTX
11657_6#3	S	S	CTX
11657_6#40	S	S	CTX
11657_6#41	S	S	CTX
11657_6#42	S	S	CTX
11657_6#43	S	S	CTX
11657_6#44	S	S	CTX
[truncated: 13,216 more rows]
